# Supplementary material for: Creation of a Low-Alcohol-Production Yeast by a Mutated SPT15 Transcription Regulator Triggers Transcriptional and Metabolic Changes During Wine Fermentation
Source: Front Microbiol. 2020 Dec 14;11:597828. doi: 10.3389/fmicb.2020.597828 (PMC7768003; doi:10.3389/fmicb.2020.597828)
Supplement: Supplementary file 2 [file Table_1.XLSX]

## Sheet: Contents
Supplementary tables
Table S1. S. cerevisiae strains and plasmids used in this study.
Table S2. Primers used in this study for gene clone, plasmid construction and site directed mutagenesis.
Table S3. Fermentation characteristics of 20 preliminary screening strains.
Table S4. Differentially expressed genes in YS59-409.
Table S5. Differentially expressed genes involved in related pathway.
Table S6. Differential metabolites.
Table S7. Extraction of key genes by Cytoscape (MCODE plugin).

## Sheet: Table S1
Table S1. S. cerevisiae strains and plasmids used in this study.
Strains/plasmids	Relevant characteristics	Source of reference
Strains
S. cerevisiae YS59	MATα; ura3-52, leu2-3, his 5-519	Liu et al., 2007
S. cerevisiae YS59-pY16	YS59 transformed with plasmid pY16-SPT15	this study
S. cerevisiae YS59-409	YS59 transformed with plasmid pY16-409	this study
S. cerevisiae 409-46	YS59 transformed with plasmid pY16-409-46	this study
S. cerevisiae 409-56	YS59 transformed with plasmid pY16-409-56	this study
S. cerevisiae 409-118	YS59 transformed with plasmid pY16-409-118	this study
S. cerevisiae 409-195	YS59 transformed with plasmid pY16-409-195	this study
S. cerevisiae 409-205	YS59 transformed with plasmid pY16-409-205	this study
S. cerevisiae YS59-△rgi1	YS59 rgi1Δ::loxP-kanMX-loxP	this study
S. cerevisiae YS59-△rgi2	YS59 rgi2Δ::loxP-kanMX-loxP	this study
Plasmids
pY16	TEF promoter ,Ura3, Amp	this lab
pY16-SPT15	pY16 + the S. cerevisiae SPT15 gene	this study
pY16-409	pY16 + the S. cerevisiae SPT15-mutated gene (I46M, D56G, S118P,Y195H, L205S)	this study
pY16-409-46	pY16 + the S. cerevisiae SPT15-mutated gene （I46M）	this study
pY16-409-56	pY16 + the S. cerevisiae SPT15-mutated gene （D56G）	this study
pY16-409-118	pY16 + the S. cerevisiae SPT15-mutated gene（S118P）	this study
pY16-409-195	pY16 + the S. cerevisiae SPT15-mutated gene（Y195H）	this study
pY16-409-205	pY16 + the S. cerevisiae SPT15-mutated gene（L205S）	this study

## Sheet: Table S2
Table S2. Primers used in this study for gene clone, plasmid construction and site directed mutagenesis.
Primer names	Sequence (5′-3′)
SPT15-ep-F	TAGAACTAGTGGATCCATGGCCGATGAGGAACGTTTAAAG
SPT15-ep-R	GCTTGATATCGAATTCTCACATTTTTCTAAATTCACTTAGCACAG
SPT15-F	ATAGGGACCTAGACTTCAGG
SPT15-R	GACCTCCCATTGATATTTAAG
409-138F	GAGGACATgAAAAGAGCTGCCCCAGAATCTGA
409-138R	GCTCTTTTcATGTCCTCTTCACTCTGGAAAGTAGTT
409-167F	TGAAAAAGgCACCTCCGCCACATCAGGTATTG
409-167R	CGGAGGTGcCTTTTTCAGATTCTGGGGCAGCT
409-352F	TTTTTGCCcCAGGGAAAATGGTTGTTACCGGT
409-352R	TTTCCCTGgGGCAAAAATTAAAGCTGTAGTTTTTG
409-583F	CCTGGTTTGATCcATAGAATGGTGAAGCCGAAAATTG
409-583R	CTATgGATCAAACCAGGAAACAATTCTGGCTC
409-614F	CCGAAAATTGTGTTGTcAATTTTTGTTTCAGGAAAGATTGTTC
409-614R	gACAACACAATTTTCGGCTTCACCATTCTATA

## Sheet: Table S3
Table S3. Fermentation characteristics of 20 preliminary screening strains.
Strains	OD600	Residul sugar (g/L)	Ethanol concentration ( g/L)	Ethanol yield * (g/g Sugar)	Change in ethanol yield
YS59-128	5.36±0.43	0.80±0.26	55.33±0.94	0.371±0.009	0.01
YS59-132	4.50±0.40	3.30±1.54	52.67±0.47	0.359±0.001	-0.022
YS59-133	5.23±0.14	0.23±0.23	52.33±0.47	0.350±0.004	-0.048
YS59-135	4.52±0.48	2.00±1.18	53.33±0.47	0.360±0.003	-0.018
YS59-409	5.45±0.40	1.90±0.30	35.33±3.09	0.239±0.026	-0.349
YS59-414	5.54±0.19	4.40±1.74	54.00±1.63	0.371±0.018	0.011
YS59-432	4.89±0.15	3.53±2.20	54.67±0.47	0.373±0.010	0.017
YS59-614	4.50±0.12	12.00±3.81	47.67±1.70	0.345±0.015	-0.059
YS59-615	4.34±0.29	13.07±1.21	42.67±0.94	0.312±0.011	-0.152
YS59-703	4.75±0.11	34.23±1.34	38.67±2.05	0.334±0.021	-0.091
YS59-704	4.82±0.14	3.83±2.53	50.33±1.25	0.344±0.014	-0.062
YS59-705	5.09±1.16	5.93±2.49	51.00±0.82	0.354±0.010	-0.035
YS59-706	5.56±0.38	2.03±1.10	57.67±2.05	0.390±0.017	0.061
YS59-707	4.44±0.42	4.13±1.50	45.67±1.70	0.313±0.015	-0.147
YS59-709	5.03±0.14	0.43±0.15	45.67±1.70	0.305±0.014	-0.168
YS59-712	5.17±0.91	0.63±0.31	52.67±2.49	0.352±0.020	-0.04
YS59-713	5.45±0.01	0.42±0.10	50.33±0.47	0.336±0.004	-0.083
YS59-715	5.35±0.56	1.17±0.68	57.33±1.25	0.385±0.010	0.05
YS59-720	5.39±0.13	0.27±0.06	54.33±1.70	0.363±0.014	-0.011
YS59-721	4.81±0.19	8.47±3.48	54.00±2.16	0.382±0.020	0.04
YS59-pY16	4.52±0.34	1.13±0.35	54.67±0.94	0.367±0.007	0
* Ethanol yield represents the ratio of ethanol yield (g) to the consumption of sugar (g) with the unit of g/g Sugar. Data are mean ± SD of independent triplicate.

## Sheet: Table S4
Table S4. Differentially expressed genes in YS59-409.
Gene or ORF	Fold change	Description
snR58	789	Saccharomyces cerevisiae S288c SNR58 snoRNA
YJL136W-A	739	Saccharomyces cerevisiae S288c hypothetical protein partial mRNA
YBR221W-A	599.333	Saccharomyces cerevisiae S288c hypothetical protein partial mRNA
YFL065C	449.667	Saccharomyces cerevisiae S288c hypothetical protein partial mRNA
YJR151W-A	391.667	Saccharomyces cerevisiae S288c hypothetical protein partial mRNA
YML045W	253.333	Saccharomyces cerevisiae S288c gag-pol fusion protein partial mRNA
ITS1-1	38.1685	Saccharomyces cerevisiae S288c ITS1-1 miscRNA
ITS1-2	38.1685	Saccharomyces cerevisiae S288c ITS1-2 miscRNA
SPT15	23.5097	Saccharomyces cerevisiae S288c TATA-binding protein (SPT15), partial mRNA
YFL064C	14.7531	Saccharomyces cerevisiae S288c hypothetical protein partial mRNA
YFR012W-A	6.02597	Saccharomyces cerevisiae S288c hypothetical protein partial mRNA
snR64	6	Saccharomyces cerevisiae S288c SNR64 snoRNA
snR50	4.76659	Saccharomyces cerevisiae S288c SNR50 snoRNA
snR48	4.52838	Saccharomyces cerevisiae S288c SNR48 snoRNA
ALB1	4.07507	Saccharomyces cerevisiae S288c Alb1p (ALB1), partial mRNA
YJL052C-A	4.01582	Saccharomyces cerevisiae S288c hypothetical protein partial mRNA
NSR1	3.33985	Saccharomyces cerevisiae S288c Nsr1p (NSR1), partial mRNA
YEL076C	3.10959	Saccharomyces cerevisiae S288c hypothetical protein partial mRNA
RPA12	3.10732	Saccharomyces cerevisiae S288c DNA-directed RNA polymerase I core subunit RPA12 (RPA12), partial mRNA
snR75	3.02699	Saccharomyces cerevisiae S288c SNR75 snoRNA
snR24	3.0259	Saccharomyces cerevisiae S288c SNR24 snoRNA
YMR230W-A	2.94068	Saccharomyces cerevisiae S288c hypothetical protein partial mRNA
RPS22A	2.87601	Saccharomyces cerevisiae S288c ribosomal 40S subunit protein S22A (RPS22A), partial mRNA
CGR1	2.85479	Saccharomyces cerevisiae S288c Cgr1p (CGR1), partial mRNA
YLL066W-B	2.80573	Saccharomyces cerevisiae S288c hypothetical protein partial mRNA
YLR363W-A	2.66451	Saccharomyces cerevisiae S288c hypothetical protein partial mRNA
RPS9B	2.61041	Saccharomyces cerevisiae S288c ribosomal 40S subunit protein S9B (RPS9B), partial mRNA
FLX1	2.60722	Saccharomyces cerevisiae S288c flavin adenine dinucleotide transporter FLX1 (FLX1), partial mRNA
YBR238C	2.60185	Saccharomyces cerevisiae S288c hypothetical protein partial mRNA
RPL6B	2.59024	Saccharomyces cerevisiae S288c ribosomal 60S subunit protein L6B (RPL6B), partial mRNA
YFL002W-B	2.55484	Saccharomyces cerevisiae S288c gag protein partial mRNA
YGR161W-A	2.55484	Saccharomyces cerevisiae S288c gag protein partial mRNA
RPL22B	2.50642	Saccharomyces cerevisiae S288c ribosomal 60S subunit protein L22B (RPL22B), partial mRNA
RPL2A	2.49861	Saccharomyces cerevisiae S288c ribosomal 60S subunit protein L2A (RPL2A), partial mRNA
RPL21B	2.49272	Saccharomyces cerevisiae S288c ribosomal 60S subunit protein L21B (RPL21B), partial mRNA
RPL39	2.48801	Saccharomyces cerevisiae S288c ribosomal 60S subunit protein L39 (RPL39), partial mRNA
RPL42A	2.48357	Saccharomyces cerevisiae S288c ribosomal 60S subunit protein L42A (RPL42A), partial mRNA
RPL12B	2.46236	Saccharomyces cerevisiae S288c ribosomal 60S subunit protein L12B (RPL12B), partial mRNA
MCH5	2.45091	Saccharomyces cerevisiae S288c Mch5p (MCH5), partial mRNA
SRB7	2.4497	Saccharomyces cerevisiae S288c Srb7p (SRB7), partial mRNA
HAM1	2.44852	Saccharomyces cerevisiae S288c nucleoside triphosphate pyrophosphohydrolase HAM1 (HAM1), partial mRNA
YRF1-5	2.44442	Saccharomyces cerevisiae S288c Y' element ATP-dependent helicase protein 1 copy 5 (YRF1-5), partial mRNA
YRF1-1	2.44442	Saccharomyces cerevisiae S288c Y' element ATP-dependent helicase protein 1 copy 1 (YRF1-1), partial mRNA
YRF1-8	2.44442	Saccharomyces cerevisiae S288c Y' element ATP-dependent helicase protein 1 copy 8 (YRF1-8), partial mRNA
THI80	2.4301	Saccharomyces cerevisiae S288c thiamine diphosphokinase (THI80), partial mRNA
snR54	2.42491	Saccharomyces cerevisiae S288c SNR54 snoRNA
RPA43	2.40281	Saccharomyces cerevisiae S288c DNA-directed RNA polymerase I subunit RPA43 (RPA43), partial mRNA
RPL11B	2.39016	Saccharomyces cerevisiae S288c ribosomal 60S subunit protein L11B (RPL11B), partial mRNA
JJJ3	2.38509	Saccharomyces cerevisiae S288c Jjj3p (JJJ3), partial mRNA
MRT4	2.36375	Saccharomyces cerevisiae S288c Mrt4p (MRT4), partial mRNA
POR2	2.34531	Saccharomyces cerevisiae S288c putative porin POR2 (POR2), partial mRNA
snR71	2.34318	Saccharomyces cerevisiae S288c SNR71 snoRNA
SWD3	2.34259	Saccharomyces cerevisiae S288c Swd3p (SWD3), partial mRNA
GDT1	2.32264	Saccharomyces cerevisiae S288c putative ribosome biosynthesis protein GDT1 (GDT1), partial mRNA
RPS1B	2.32164	Saccharomyces cerevisiae S288c ribosomal 40S subunit protein S1B (RPS1B), partial mRNA
DHR2	2.31179	Saccharomyces cerevisiae S288c Dhr2p (DHR2), partial mRNA
RPL27B	2.30745	Saccharomyces cerevisiae S288c ribosomal 60S subunit protein L27B (RPL27B), partial mRNA
RPS28B	2.30628	Saccharomyces cerevisiae S288c ribosomal 40S subunit protein S28B (RPS28B), partial mRNA
RPL16A	2.30518	Saccharomyces cerevisiae S288c ribosomal 60S subunit protein L16A (RPL16A), partial mRNA
snR41	2.3051	Saccharomyces cerevisiae S288c SNR41 snoRNA
YLR264C-A	2.30314	Saccharomyces cerevisiae S288c hypothetical protein partial mRNA
HMT1	2.29164	Saccharomyces cerevisiae S288c protein-arginine omega-N methyltransferase HMT1 (HMT1), partial mRNA
RPL41B	2.2879	Saccharomyces cerevisiae S288c ribosomal 60S subunit protein L41B (RPL41B), partial mRNA
YFL066C	2.27978	Saccharomyces cerevisiae S288c Y' element ATP-dependent helicase partial mRNA
YFR032C-B	2.27866	Saccharomyces cerevisiae S288c hypothetical protein partial mRNA
TRM11	2.27679	Saccharomyces cerevisiae S288c Trm11p (TRM11), partial mRNA
LCP5	2.2728	Saccharomyces cerevisiae S288c Lcp5p (LCP5), partial mRNA
RPL36A	2.27047	Saccharomyces cerevisiae S288c ribosomal 60S subunit protein L36A (RPL36A), partial mRNA
RPL25	2.26602	Saccharomyces cerevisiae S288c ribosomal 60S subunit protein L25 (RPL25), partial mRNA
THI22	2.25336	Saccharomyces cerevisiae S288c putative phosphomethylpyrimidine kinase (THI22), partial mRNA
NUC1	2.24892	Saccharomyces cerevisiae S288c ribonuclease (NUC1), partial mRNA
YGL188C-A	2.24732	Saccharomyces cerevisiae S288c hypothetical protein partial mRNA
RPS7A	2.24394	Saccharomyces cerevisiae S288c ribosomal 40S subunit protein S7A (RPS7A), partial mRNA
RPL14A	2.24307	Saccharomyces cerevisiae S288c ribosomal 60S subunit protein L14A (RPL14A), partial mRNA
DBP2	2.23768	Saccharomyces cerevisiae S288c DEAD-box ATP-dependent RNA helicase DBP2 (DBP2), partial mRNA
RPL22A	2.23745	Saccharomyces cerevisiae S288c ribosomal 60S subunit protein L22A (RPL22A), partial mRNA
VRG4	2.22464	Saccharomyces cerevisiae S288c Vrg4p (VRG4), partial mRNA
RPL43A	2.22293	Saccharomyces cerevisiae S288c ribosomal 60S subunit protein L43A (RPL43A), partial mRNA
YGR121W-A	2.22086	Saccharomyces cerevisiae S288c hypothetical protein partial mRNA
RPL42B	2.21713	Saccharomyces cerevisiae S288c ribosomal 60S subunit protein L42B (RPL42B), partial mRNA
SER2	2.20907	Saccharomyces cerevisiae S288c phosphoserine phosphatase (SER2), partial mRNA
SRP102	2.20623	Saccharomyces cerevisiae S288c Signal recognition particle receptor subunit beta (SRP102), partial mRNA
EXG1	2.20277	Saccharomyces cerevisiae S288c Exg1p (EXG1), partial mRNA
SQT1	2.20005	Saccharomyces cerevisiae S288c Sqt1p (SQT1), partial mRNA
RPL31A	2.19629	Saccharomyces cerevisiae S288c ribosomal 60S subunit protein L31A (RPL31A), partial mRNA
ATP23	2.19255	Saccharomyces cerevisiae S288c putative metalloprotease (ATP23), partial mRNA
MET22	2.19099	Saccharomyces cerevisiae S288c 3'(2'),5'-bisphosphate nucleotidase (MET22), partial mRNA
ARO7	2.16804	Saccharomyces cerevisiae S288c chorismate mutase ARO7 (ARO7), partial mRNA
PUS1	2.16366	Saccharomyces cerevisiae S288c pseudouridine synthase PUS1 (PUS1), partial mRNA
YBL111C	2.15651	Saccharomyces cerevisiae S288c hypothetical protein partial mRNA
RPS4B	2.14837	Saccharomyces cerevisiae S288c ribosomal 40S subunit protein S4B (RPS4B), partial mRNA
REX4	2.14423	Saccharomyces cerevisiae S288c Rex4p (REX4), partial mRNA
RPS19A	2.13805	Saccharomyces cerevisiae S288c ribosomal 40S subunit protein S19A (RPS19A), partial mRNA
GIM3	2.1283	Saccharomyces cerevisiae S288c tubulin-binding prefolding complex subunit GIM3 (GIM3), partial mRNA
BRX1	2.12394	Saccharomyces cerevisiae S288c Brx1p (BRX1), partial mRNA
HAT1	2.12362	Saccharomyces cerevisiae S288c histone acetyltransferase catalytic subunit HAT1 (HAT1), partial mRNA
YAR009C	2.10795	Saccharomyces cerevisiae S288c truncated gag-pol fusion protein partial mRNA
CNS1	2.10594	Saccharomyces cerevisiae S288c HSP70/90 family co-chaperone CNS1 (CNS1), partial mRNA
IPI1	2.10212	Saccharomyces cerevisiae S288c Ipi1p (IPI1), partial mRNA
RPS17A	2.10085	Saccharomyces cerevisiae S288c ribosomal 40S subunit protein S17A (RPS17A), partial mRNA
ATX2	2.09717	Saccharomyces cerevisiae S288c Mn(2+) transporter ATX2 (ATX2), partial mRNA
snR8	2.09584	Saccharomyces cerevisiae S288c SNR8 snoRNA
TSR2	2.0909	Saccharomyces cerevisiae S288c Tsr2p (TSR2), partial mRNA
RPL23B	2.08749	Saccharomyces cerevisiae S288c ribosomal 60S subunit protein L23B (RPL23B), partial mRNA
AQR1	2.08722	Saccharomyces cerevisiae S288c Aqr1p (AQR1), partial mRNA
RPL26B	2.0871	Saccharomyces cerevisiae S288c ribosomal 60S subunit protein L26B (RPL26B), partial mRNA
RPA49	2.08443	Saccharomyces cerevisiae S288c DNA-directed RNA polymerase I subunit RPA49 (RPA49), partial mRNA
RPS18B	2.08084	Saccharomyces cerevisiae S288c ribosomal 40S subunit protein S18B (RPS18B), partial mRNA
YPR202W	2.07196	Saccharomyces cerevisiae S288c hypothetical protein partial mRNA
RPS21B	2.06936	Saccharomyces cerevisiae S288c ribosomal 40S subunit protein S21B (RPS21B), partial mRNA
TRF5	2.06244	Saccharomyces cerevisiae S288c non-canonical poly(A) polymerase TRF5 (TRF5), partial mRNA
DCD1	2.05948	Saccharomyces cerevisiae S288c deoxycytidine monophosphate deaminase (DCD1), partial mRNA
RPS10A	2.05817	Saccharomyces cerevisiae S288c ribosomal 40S subunit protein S10A (RPS10A), partial mRNA
RPL32	2.05571	Saccharomyces cerevisiae S288c ribosomal 60S subunit protein L32 (RPL32), partial mRNA
RPS20	2.05344	Saccharomyces cerevisiae S288c ribosomal 40S subunit protein S20 (RPS20), partial mRNA
AAC3	2.05095	Saccharomyces cerevisiae S288c ADP/ATP carrier protein AAC3 (AAC3), partial mRNA
SHB17	2.05038	Saccharomyces cerevisiae S288c sedoheptulose-bisphosphatase (SHB17), partial mRNA
RPL13B	2.04877	Saccharomyces cerevisiae S288c ribosomal 60S subunit protein L13B (RPL13B), partial mRNA
RPS11A	2.03016	Saccharomyces cerevisiae S288c ribosomal 40S subunit protein S11A (RPS11A), partial mRNA
PCL1	2.02957	Saccharomyces cerevisiae S288c Pcl1p (PCL1), partial mRNA
YJR124C	2.02941	Saccharomyces cerevisiae S288c hypothetical protein partial mRNA
RPL20B	2.02804	Saccharomyces cerevisiae S288c ribosomal 60S subunit protein L20B (RPL20B), partial mRNA
RPS0B	2.02245	Saccharomyces cerevisiae S288c ribosomal 40S subunit protein S0B (RPS0B), partial mRNA
SNL1	2.01791	Saccharomyces cerevisiae S288c Snl1p (SNL1), partial mRNA
YBR196C-B	2.01666	Saccharomyces cerevisiae S288c hypothetical protein partial mRNA
snR74	2.01329	Saccharomyces cerevisiae S288c SNR74 snoRNA
snR161	2.01193	Saccharomyces cerevisiae S288c SNR161 snoRNA
RPL33B	2.0089	Saccharomyces cerevisiae S288c ribosomal 60S subunit protein L33B (RPL33B), partial mRNA
snR73	2.00692	Saccharomyces cerevisiae S288c SNR73 snoRNA
STE14	2.00691	Saccharomyces cerevisiae S288c protein-S-isoprenylcysteine carboxyl O-methyltransferase (STE14), partial mRNA
ASN1	2.00548	Saccharomyces cerevisiae S288c asparagine synthase (glutamine-hydrolyzing) 1 (ASN1), partial mRNA
RPS26A	2.00419	Saccharomyces cerevisiae S288c ribosomal 40S subunit protein S26A (RPS26A), partial mRNA
YLR146W-A	2.00141	Saccharomyces cerevisiae S288c hypothetical protein partial mRNA
RPL33A	2.00122	Saccharomyces cerevisiae S288c ribosomal 60S subunit protein L33A (RPL33A), partial mRNA
ARG1	2.0012	Saccharomyces cerevisiae S288c argininosuccinate synthase (ARG1), partial mRNA
NOP15	1.9998	Saccharomyces cerevisiae S288c rRNA-binding ribosome biosynthesis protein NOP15 (NOP15), partial mRNA
YMR272W-B	1.99864	Saccharomyces cerevisiae S288c hypothetical protein partial mRNA
YOR343C-B	1.99795	Saccharomyces cerevisiae S288c gag-pol fusion protein partial mRNA
RPL16B	1.99386	Saccharomyces cerevisiae S288c ribosomal 60S subunit protein L16B (RPL16B), partial mRNA
RFU1	1.9924	Saccharomyces cerevisiae S288c Rfu1p (RFU1), partial mRNA
MRS1	1.99139	Saccharomyces cerevisiae S288c Mrs1p (MRS1), partial mRNA
SDT1	1.99133	Saccharomyces cerevisiae S288c Sdt1p (SDT1), partial mRNA
RPL20A	1.99085	Saccharomyces cerevisiae S288c ribosomal 60S subunit protein L20A (RPL20A), partial mRNA
RPS19B	1.98908	Saccharomyces cerevisiae S288c ribosomal 40S subunit protein S19B (RPS19B), partial mRNA
RPL17A	1.98844	Saccharomyces cerevisiae S288c ribosomal 60S subunit protein L17A (RPL17A), partial mRNA
RPS24B	1.98749	Saccharomyces cerevisiae S288c ribosomal 40S subunit protein S24B (RPS24B), partial mRNA
EBP2	1.98252	Saccharomyces cerevisiae S288c Ebp2p (EBP2), partial mRNA
RPL9A	1.98219	Saccharomyces cerevisiae S288c ribosomal 60S subunit protein L9A (RPL9A), partial mRNA
YLR462W	1.97955	Saccharomyces cerevisiae S288c hypothetical protein partial mRNA
HIS1	1.97876	Saccharomyces cerevisiae S288c ATP phosphoribosyltransferase (HIS1), partial mRNA
MRPL32	1.97684	Saccharomyces cerevisiae S288c mitochondrial 54S ribosomal protein YmL32 (MRPL32), partial mRNA
RPL37A	1.97546	Saccharomyces cerevisiae S288c ribosomal 60S subunit protein L37A (RPL37A), partial mRNA
MSI1	1.9736	Saccharomyces cerevisiae S288c Msi1p (MSI1), partial mRNA
RPS30B	1.96834	Saccharomyces cerevisiae S288c ribosomal 40S subunit protein S30B (RPS30B), partial mRNA
snR32	1.95859	Saccharomyces cerevisiae S288c SNR32 snoRNA
RHO3	1.95791	Saccharomyces cerevisiae S288c Rho family GTPase RHO3 (RHO3), partial mRNA
MAK16	1.95773	Saccharomyces cerevisiae S288c ribosome biosynthesis protein MAK16 (MAK16), partial mRNA
NOP12	1.95764	Saccharomyces cerevisiae S288c Nop12p (NOP12), partial mRNA
RPS17B	1.95729	Saccharomyces cerevisiae S288c ribosomal 40S subunit protein S17B (RPS17B), partial mRNA
RPS24A	1.95708	Saccharomyces cerevisiae S288c ribosomal 40S subunit protein S24A (RPS24A), partial mRNA
snR45	1.95527	Saccharomyces cerevisiae S288c SNR45 snoRNA
RPL21A	1.95442	Saccharomyces cerevisiae S288c ribosomal 60S subunit protein L21A (RPL21A), partial mRNA
ERO1	1.95026	Saccharomyces cerevisiae S288c ER oxidoreductin (ERO1), partial mRNA
RPL27A	1.94789	Saccharomyces cerevisiae S288c ribosomal 60S subunit protein L27A (RPL27A), partial mRNA
RPS23A	1.94601	Saccharomyces cerevisiae S288c ribosomal 40S subunit protein S23A (RPS23A), partial mRNA
PHA2	1.94183	Saccharomyces cerevisiae S288c prephenate dehydratase PHA2 (PHA2), partial mRNA
PAC10	1.94033	Saccharomyces cerevisiae S288c tubulin-binding prefolding complex subunit PAC10 (PAC10), partial mRNA
CIC1	1.93998	Saccharomyces cerevisiae S288c Cic1p (CIC1), partial mRNA
APQ12	1.93896	Saccharomyces cerevisiae S288c Apq12p (APQ12), partial mRNA
RPC19	1.93882	Saccharomyces cerevisiae S288c DNA-directed RNA polymerase core subunit RPC19 (RPC19), partial mRNA
SUT2	1.93745	Saccharomyces cerevisiae S288c Sut2p (SUT2), partial mRNA
RPP2A	1.93662	Saccharomyces cerevisiae S288c ribosomal protein P2A (RPP2A), partial mRNA
RPL31B	1.93553	Saccharomyces cerevisiae S288c ribosomal 60S subunit protein L31B (RPL31B), partial mRNA
GPP2	1.93405	Saccharomyces cerevisiae S288c glycerol-1-phosphatase HOR2 (GPP2), partial mRNA
ADE4	1.93377	Saccharomyces cerevisiae S288c amidophosphoribosyltransferase (ADE4), partial mRNA
RPL40B	1.93328	Saccharomyces cerevisiae S288c ubiquitin-ribosomal 60S subunit protein L40B fusion protein (RPL40B), partial mRNA
EFG1	1.93312	Saccharomyces cerevisiae S288c Efg1p (EFG1), partial mRNA
RPS16A	1.93285	Saccharomyces cerevisiae S288c ribosomal 40S subunit protein S16A (RPS16A), partial mRNA
MAK3	1.93111	Saccharomyces cerevisiae S288c peptide alpha-N-acetyltransferase MAK3 (MAK3), partial mRNA
KRS1	1.93094	Saccharomyces cerevisiae S288c lysine--tRNA ligase KRS1 (KRS1), partial mRNA
YDL177C	1.92867	Saccharomyces cerevisiae S288c hypothetical protein partial mRNA
HOM3	1.92856	Saccharomyces cerevisiae S288c aspartate kinase (HOM3), partial mRNA
RPL34A	1.92806	Saccharomyces cerevisiae S288c ribosomal 60S subunit protein L34A (RPL34A), partial mRNA
SRP21	1.92744	Saccharomyces cerevisiae S288c signal recognition particle subunit SRP21 (SRP21), partial mRNA
LYS20	1.92445	Saccharomyces cerevisiae S288c homocitrate synthase LYS20 (LYS20), partial mRNA
YJL028W	1.92343	Saccharomyces cerevisiae S288c hypothetical protein partial mRNA
RPS2	1.92111	Saccharomyces cerevisiae S288c ribosomal 40S subunit protein S2 (RPS2), partial mRNA
RRS1	1.92028	Saccharomyces cerevisiae S288c Rrs1p (RRS1), partial mRNA
RRN11	1.9192	Saccharomyces cerevisiae S288c Rrn11p (RRN11), partial mRNA
RPL34B	1.91732	Saccharomyces cerevisiae S288c ribosomal 60S subunit protein L34B (RPL34B), partial mRNA
RPS31	1.91547	Saccharomyces cerevisiae S288c ubiquitin-ribosomal 40S subunit protein S31 fusion protein (RPS31), partial mRNA
RPS8B	1.91455	Saccharomyces cerevisiae S288c ribosomal 40S subunit protein S8B (RPS8B), partial mRNA
RPL19B	1.91452	Saccharomyces cerevisiae S288c ribosomal 60S subunit protein L19B (RPL19B), partial mRNA
FYV7	1.91087	Saccharomyces cerevisiae S288c Fyv7p (FYV7), partial mRNA
FSF1	1.91052	Saccharomyces cerevisiae S288c Fsf1p (FSF1), partial mRNA
RPB8	1.90491	Saccharomyces cerevisiae S288c DNA-directed RNA polymerase core subunit RPB8 (RPB8), partial mRNA
RPL2B	1.89912	Saccharomyces cerevisiae S288c ribosomal 60S subunit protein L2B (RPL2B), partial mRNA
RSR1	1.8973	Saccharomyces cerevisiae S288c Ras family GTPase RSR1 (RSR1), partial mRNA
YGR240C-A	1.8958	Saccharomyces cerevisiae S288c hypothetical protein partial mRNA
RPL8A	1.89489	Saccharomyces cerevisiae S288c ribosomal 60S subunit protein L8A (RPL8A), partial mRNA
RPS6B	1.89382	Saccharomyces cerevisiae S288c ribosomal 40S subunit protein S6B (RPS6B), partial mRNA
RPL5	1.89243	Saccharomyces cerevisiae S288c ribosomal 60S subunit protein L5 (RPL5), partial mRNA
RPS27B	1.89151	Saccharomyces cerevisiae S288c ribosomal 40S subunit protein S27B (RPS27B), partial mRNA
RPL8B	1.89026	Saccharomyces cerevisiae S288c ribosomal 60S subunit protein L8B (RPL8B), partial mRNA
YDR365W-B	1.89014	Saccharomyces cerevisiae S288c gag-pol fusion protein partial mRNA
RPL36B	1.88997	Saccharomyces cerevisiae S288c ribosomal 60S subunit protein L36B (RPL36B), partial mRNA
AAT1	1.88917	Saccharomyces cerevisiae S288c aspartate transaminase AAT1 (AAT1), partial mRNA
NIP7	1.88779	Saccharomyces cerevisiae S288c ribosome biosynthesis protein NIP7 (NIP7), partial mRNA
EMG1	1.88769	Saccharomyces cerevisiae S288c 18S rRNA pseudouridine methyltransferase (EMG1), partial mRNA
LSM8	1.88746	Saccharomyces cerevisiae S288c U4/U6-U5 snRNP complex subunit LSM8 (LSM8), partial mRNA
SPH1	1.88678	Saccharomyces cerevisiae S288c Sph1p (SPH1), partial mRNA
RPL29	1.88399	Saccharomyces cerevisiae S288c ribosomal 60S subunit protein L29 (RPL29), partial mRNA
IPI3	1.8828	Saccharomyces cerevisiae S288c chromatin-binding/pre-rRNA-processing protein IPI3 (IPI3), partial mRNA
ROG1	1.88272	Saccharomyces cerevisiae S288c putative lipase ROG1 (ROG1), partial mRNA
RPL15A	1.87847	Saccharomyces cerevisiae S288c ribosomal 60S subunit protein L15A (RPL15A), partial mRNA
DCG1	1.87545	Saccharomyces cerevisiae S288c Dcg1p (DCG1), partial mRNA
RPS29A	1.87464	Saccharomyces cerevisiae S288c ribosomal 40S subunit protein S29A (RPS29A), partial mRNA
KTI12	1.87463	Saccharomyces cerevisiae S288c Kti12p (KTI12), partial mRNA
RPS4A	1.87375	Saccharomyces cerevisiae S288c ribosomal 40S subunit protein S4A (RPS4A), partial mRNA
RPS5	1.87214	Saccharomyces cerevisiae S288c ribosomal 40S subunit protein S5 (RPS5), partial mRNA
PHO3	1.87104	Saccharomyces cerevisiae S288c acid phosphatase PHO3 (PHO3), partial mRNA
GPP1	1.86935	Saccharomyces cerevisiae S288c glycerol-1-phosphatase RHR2 (GPP1), partial mRNA
YNL162W-A	1.86921	Saccharomyces cerevisiae S288c hypothetical protein partial mRNA
RPS11B	1.86512	Saccharomyces cerevisiae S288c ribosomal 40S subunit protein S11B (RPS11B), partial mRNA
YLR157C-C	1.86268	Saccharomyces cerevisiae S288c hypothetical protein partial mRNA
YLR159C-A	1.86268	Saccharomyces cerevisiae S288c hypothetical protein partial mRNA
YLR154C-H	1.86268	Saccharomyces cerevisiae S288c hypothetical protein partial mRNA
YLR156C-A	1.86268	Saccharomyces cerevisiae S288c hypothetical protein partial mRNA
POL32	1.85813	Saccharomyces cerevisiae S288c DNA polymerase delta subunit POL32 (POL32), partial mRNA
BUD17	1.85728	Saccharomyces cerevisiae S288c putative pyridoxal kinase BUD17 (BUD17), partial mRNA
YCR016W	1.85555	Saccharomyces cerevisiae S288c hypothetical protein partial mRNA
YJR029W	1.8555	Saccharomyces cerevisiae S288c gag-pol fusion protein partial mRNA
RPL13A	1.85537	Saccharomyces cerevisiae S288c ribosomal 60S subunit protein L13A (RPL13A), partial mRNA
RPS18A	1.85218	Saccharomyces cerevisiae S288c ribosomal 40S subunit protein S18A (RPS18A), partial mRNA
RPS16B	1.85077	Saccharomyces cerevisiae S288c ribosomal 40S subunit protein S16B (RPS16B), partial mRNA
RLP24	1.85026	Saccharomyces cerevisiae S288c ATPase-activating ribosome biosynthesis protein (RLP24), partial mRNA
MRPL3	1.84739	Saccharomyces cerevisiae S288c mitochondrial 54S ribosomal protein YmL3 (MRPL3), partial mRNA
RPL12A	1.84679	Saccharomyces cerevisiae S288c ribosomal 60S subunit protein L12A (RPL12A), partial mRNA
ARX1	1.84602	Saccharomyces cerevisiae S288c Arx1p (ARX1), partial mRNA
IMP3	1.84428	Saccharomyces cerevisiae S288c snoRNA-binding rRNA-processing protein IMP3 (IMP3), partial mRNA
BUD16	1.84396	Saccharomyces cerevisiae S288c putative pyridoxal kinase BUD16 (BUD16), partial mRNA
RPS6A	1.84343	Saccharomyces cerevisiae S288c ribosomal 40S subunit protein S6A (RPS6A), partial mRNA
RPS13	1.84114	Saccharomyces cerevisiae S288c ribosomal 40S subunit protein S13 (RPS13), partial mRNA
THP2	1.84001	Saccharomyces cerevisiae S288c Thp2p (THP2), partial mRNA
ARP9	1.83746	Saccharomyces cerevisiae S288c Arp9p (ARP9), partial mRNA
UTP18	1.8361	Saccharomyces cerevisiae S288c Utp18p (UTP18), partial mRNA
RPS23B	1.8359	Saccharomyces cerevisiae S288c ribosomal 40S subunit protein S23B (RPS23B), partial mRNA
SHE1	1.83044	Saccharomyces cerevisiae S288c She1p (SHE1), partial mRNA
MRP13	1.8291	Saccharomyces cerevisiae S288c mitochondrial 37S ribosomal protein YmS-A (MRP13), partial mRNA
RSA4	1.82804	Saccharomyces cerevisiae S288c Rsa4p (RSA4), partial mRNA
NSA2	1.82762	Saccharomyces cerevisiae S288c rRNA-processing protein NSA2 (NSA2), partial mRNA
RPL11A	1.82681	Saccharomyces cerevisiae S288c ribosomal 60S subunit protein L11A (RPL11A), partial mRNA
FEX2	1.82666	Saccharomyces cerevisiae S288c Fex2p (FEX2), partial mRNA
RPS1A	1.82505	Saccharomyces cerevisiae S288c ribosomal 40S subunit protein S1A (RPS1A), partial mRNA
RPL38	1.8228	Saccharomyces cerevisiae S288c ribosomal 60S subunit protein L38 (RPL38), partial mRNA
RDN5-1	1.82163	Saccharomyces cerevisiae S288c RDN5-1 rRNA
RDN5-6	1.82163	Saccharomyces cerevisiae S288c RDN5-6 rRNA
RPL35A	1.82135	Saccharomyces cerevisiae S288c ribosomal 60S subunit protein L35A (RPL35A), partial mRNA
ASC1	1.82084	Saccharomyces cerevisiae S288c guanine nucleotide-binding protein subunit beta (ASC1), partial mRNA
RPS26B	1.81805	Saccharomyces cerevisiae S288c ribosomal 40S subunit protein S26B (RPS26B), partial mRNA
RPS9A	1.81478	Saccharomyces cerevisiae S288c ribosomal 40S subunit protein S9A (RPS9A), partial mRNA
YBR196C-A	1.81477	Saccharomyces cerevisiae S288c hypothetical protein partial mRNA
RPS0A	1.81286	Saccharomyces cerevisiae S288c ribosomal 40S subunit protein S0A (RPS0A), partial mRNA
AIR1	1.81217	Saccharomyces cerevisiae S288c Air1p (AIR1), partial mRNA
RPL17B	1.81169	Saccharomyces cerevisiae S288c ribosomal 60S subunit protein L17B (RPL17B), partial mRNA
RPS21A	1.80776	Saccharomyces cerevisiae S288c ribosomal 40S subunit protein S21A (RPS21A), partial mRNA
MRPL27	1.80729	Saccharomyces cerevisiae S288c mitochondrial 54S ribosomal protein YmL27 (MRPL27), partial mRNA
YER034W	1.80639	Saccharomyces cerevisiae S288c hypothetical protein partial mRNA
PWP1	1.80456	Saccharomyces cerevisiae S288c rRNA-processing protein PWP1 (PWP1), partial mRNA
UTP23	1.80268	Saccharomyces cerevisiae S288c rRNA-binding ribosome biosynthesis protein UTP23 (UTP23), partial mRNA
ECM1	1.80124	Saccharomyces cerevisiae S288c Ecm1p (ECM1), partial mRNA
RPL18A	1.80098	Saccharomyces cerevisiae S288c ribosomal 60S subunit protein L18A (RPL18A), partial mRNA
HIS5	1.80008	Saccharomyces cerevisiae S288c histidinol-phosphate transaminase (HIS5), partial mRNA
RPF2	1.79998	Saccharomyces cerevisiae S288c rRNA-binding ribosome biosynthesis protein RPF2 (RPF2), partial mRNA
DBP8	1.7998	Saccharomyces cerevisiae S288c ATP-dependent RNA helicase DBP8 (DBP8), partial mRNA
RPS10B	1.79764	Saccharomyces cerevisiae S288c ribosomal 40S subunit protein S10B (RPS10B), partial mRNA
RRP3	1.79643	Saccharomyces cerevisiae S288c RNA-dependent ATPase RRP3 (RRP3), partial mRNA
FCY2	1.79462	Saccharomyces cerevisiae S288c Fcy2p (FCY2), partial mRNA
RPB9	1.7943	Saccharomyces cerevisiae S288c DNA-directed RNA polymerase II core subunit RPB9 (RPB9), partial mRNA
MRS2	1.79104	Saccharomyces cerevisiae S288c Mrs2p (MRS2), partial mRNA
YVH1	1.7894	Saccharomyces cerevisiae S288c tyrosine protein phosphatase YVH1 (YVH1), partial mRNA
DUS1	1.78914	Saccharomyces cerevisiae S288c Dus1p (DUS1), partial mRNA
RIM2	1.78573	Saccharomyces cerevisiae S288c Rim2p (RIM2), partial mRNA
RPL30	1.78395	Saccharomyces cerevisiae S288c ribosomal 60S subunit protein L30 (RPL30), partial mRNA
LYS9	1.78238	Saccharomyces cerevisiae S288c saccharopine dehydrogenase (NADP+, L-glutamate-forming) (LYS9), partial mRNA
HTA2	1.78225	Saccharomyces cerevisiae S288c histone H2A (HTA2), partial mRNA
RPB5	1.77828	Saccharomyces cerevisiae S288c DNA-directed RNA polymerase core subunit RPB5 (RPB5), partial mRNA
RPS25B	1.7771	Saccharomyces cerevisiae S288c ribosomal 40S subunit protein S25B (RPS25B), partial mRNA
AIM20	1.77629	Saccharomyces cerevisiae S288c Aim20p (AIM20), partial mRNA
ORT1	1.77457	Saccharomyces cerevisiae S288c Ort1p (ORT1), partial mRNA
YMR130W	1.77172	Saccharomyces cerevisiae S288c hypothetical protein partial mRNA
SEC72	1.77064	Saccharomyces cerevisiae S288c Sec63 complex subunit SEC72 (SEC72), partial mRNA
RPS25A	1.77	Saccharomyces cerevisiae S288c ribosomal 40S subunit protein S25A (RPS25A), partial mRNA
RPL40A	1.76937	Saccharomyces cerevisiae S288c ubiquitin-ribosomal 60S subunit protein L40A fusion protein (RPL40A), partial mRNA
COS9	1.76927	Saccharomyces cerevisiae S288c Cos9p (COS9), partial mRNA
YER078W-A	1.76697	Saccharomyces cerevisiae S288c hypothetical protein partial mRNA
CCZ1	1.76664	Saccharomyces cerevisiae S288c Ccz1p (CCZ1), partial mRNA
MSL1	1.76531	Saccharomyces cerevisiae S288c U2 snRNP complex subunit MSL1 (MSL1), partial mRNA
AAH1	1.76474	Saccharomyces cerevisiae S288c adenine deaminase (AAH1), partial mRNA
RPS14A	1.76181	Saccharomyces cerevisiae S288c ribosomal 40S subunit protein S14A (RPS14A), partial mRNA
UTP6	1.76099	Saccharomyces cerevisiae S288c snoRNA-binding rRNA-processing protein UTP6 (UTP6), partial mRNA
RPA34	1.76086	Saccharomyces cerevisiae S288c DNA-directed RNA polymerase I subunit RPA34 (RPA34), partial mRNA
RPS29B	1.75857	Saccharomyces cerevisiae S288c ribosomal 40S subunit protein S29B (RPS29B), partial mRNA
ARD1	1.75822	Saccharomyces cerevisiae S288c peptide alpha-N-acetyltransferase complex A subunit ARD1 (ARD1), partial mRNA
MRPL11	1.75591	Saccharomyces cerevisiae S288c mitochondrial 54S ribosomal protein YmL11 (MRPL11), partial mRNA
SEI1	1.75331	Saccharomyces cerevisiae S288c seipin (SEI1), partial mRNA
TCA17	1.75182	Saccharomyces cerevisiae S288c Tca17p (TCA17), partial mRNA
RPL24B	1.75155	Saccharomyces cerevisiae S288c ribosomal 60S subunit protein L24B (RPL24B), partial mRNA
MSS116	1.75148	Saccharomyces cerevisiae S288c Mss116p (MSS116), partial mRNA
RPL35B	1.75078	Saccharomyces cerevisiae S288c ribosomal 60S subunit protein L35B (RPL35B), partial mRNA
RPL24A	1.74803	Saccharomyces cerevisiae S288c ribosomal 60S subunit protein L24A (RPL24A), partial mRNA
snR46	1.74486	Saccharomyces cerevisiae S288c SNR46 snoRNA
RPL37B	1.7446	Saccharomyces cerevisiae S288c ribosomal 60S subunit protein L37B (RPL37B), partial mRNA
PHO88	1.74374	Saccharomyces cerevisiae S288c Pho88p (PHO88), partial mRNA
YFR035C	1.74283	Saccharomyces cerevisiae S288c hypothetical protein partial mRNA
RPS3	1.7427	Saccharomyces cerevisiae S288c ribosomal 40S subunit protein S3 (RPS3), partial mRNA
snR39	1.74267	Saccharomyces cerevisiae S288c SNR39 snoRNA
UTP9	1.73987	Saccharomyces cerevisiae S288c Utp9p (UTP9), partial mRNA
BAT1	1.73834	Saccharomyces cerevisiae S288c branched-chain-amino-acid transaminase BAT1 (BAT1), partial mRNA
NCL1	1.7365	Saccharomyces cerevisiae S288c tRNA (cytosine-C5-)-methyltransferase (NCL1), partial mRNA
RPS15	1.73401	Saccharomyces cerevisiae S288c ribosomal 40S subunit protein S15 (RPS15), partial mRNA
RPL6A	1.72882	Saccharomyces cerevisiae S288c ribosomal 60S subunit protein L6A (RPL6A), partial mRNA
RPB10	1.72676	Saccharomyces cerevisiae S288c DNA-directed RNA polymerase core subunit RPB10 (RPB10), partial mRNA
RPL19A	1.72628	Saccharomyces cerevisiae S288c ribosomal 60S subunit protein L19A (RPL19A), partial mRNA
RPS7B	1.72306	Saccharomyces cerevisiae S288c ribosomal 40S subunit protein S7B (RPS7B), partial mRNA
SRG1	1.72203	Saccharomyces cerevisiae S288c SRG1 ncRNA
BET5	1.72158	Saccharomyces cerevisiae S288c TRAPP subunit BET5 (BET5), partial mRNA
DAL7	1.71964	Saccharomyces cerevisiae S288c malate synthase DAL7 (DAL7), partial mRNA
NOP1	1.71822	Saccharomyces cerevisiae S288c rRNA methyltransferase NOP1 (NOP1), partial mRNA
YOL038C-A	1.71594	Saccharomyces cerevisiae S288c hypothetical protein partial mRNA
YLR225C	1.71413	Saccharomyces cerevisiae S288c hypothetical protein partial mRNA
RPS8A	1.71075	Saccharomyces cerevisiae S288c ribosomal 40S subunit protein S8A (RPS8A), partial mRNA
POP8	1.7101	Saccharomyces cerevisiae S288c Pop8p (POP8), partial mRNA
BMT6	1.7098	Saccharomyces cerevisiae S288c 25S rRNA (uracil2843-N3)-methyltransferase (BMT6), partial mRNA
EFM6	1.70971	Saccharomyces cerevisiae S288c Efm6p (EFM6), partial mRNA
VEL1	1.70955	Saccharomyces cerevisiae S288c Vel1p (VEL1), partial mRNA
SDO1	1.70864	Saccharomyces cerevisiae S288c guanine nucleotide exchange factor SDO1 (SDO1), partial mRNA
RPL28	1.70743	Saccharomyces cerevisiae S288c ribosomal 60S subunit protein L28 (RPL28), partial mRNA
TRM44	1.70651	Saccharomyces cerevisiae S288c Trm44p (TRM44), partial mRNA
POP6	1.70646	Saccharomyces cerevisiae S288c ribonuclease P/MRP protein subunit POP6 (POP6), partial mRNA
RRP1	1.70596	Saccharomyces cerevisiae S288c Rrp1p (RRP1), partial mRNA
DIP5	1.70397	Saccharomyces cerevisiae S288c Dip5p (DIP5), partial mRNA
DDI2	1.70271	Saccharomyces cerevisiae S288c Ddi2p (DDI2), partial mRNA
YHI9	1.70218	Saccharomyces cerevisiae S288c Yhi9p (YHI9), partial mRNA
SLX9	1.70214	Saccharomyces cerevisiae S288c Slx9p (SLX9), partial mRNA
YPT6	1.7002	Saccharomyces cerevisiae S288c Rab family GTPase YPT6 (YPT6), partial mRNA
PET18	1.70014	Saccharomyces cerevisiae S288c Pet18p (PET18), partial mRNA
HIS7	1.69978	Saccharomyces cerevisiae S288c imidazoleglycerol-phosphate synthase (HIS7), partial mRNA
RPL43B	1.6955	Saccharomyces cerevisiae S288c ribosomal 60S subunit protein L43B (RPL43B), partial mRNA
ESF2	1.6938	Saccharomyces cerevisiae S288c RNA-binding ATPase activator ESF2 (ESF2), partial mRNA
ENV10	1.69134	Saccharomyces cerevisiae S288c Env10p (ENV10), partial mRNA
TDA5	1.68962	Saccharomyces cerevisiae S288c Tda5p (TDA5), partial mRNA
YGL204C	1.68899	Saccharomyces cerevisiae S288c hypothetical protein partial mRNA
ARV1	1.68889	Saccharomyces cerevisiae S288c sterol homeostasis protein ARV1 (ARV1), partial mRNA
YDR514C	1.68856	Saccharomyces cerevisiae S288c hypothetical protein partial mRNA
URA7	1.68797	Saccharomyces cerevisiae S288c CTP synthase URA7 (URA7), partial mRNA
TRS20	1.68619	Saccharomyces cerevisiae S288c TRAPP subunit TRS20 (TRS20), partial mRNA
PAU13	1.68576	Saccharomyces cerevisiae S288c seripauperin PAU13 (PAU13), partial mRNA
YPL068C	1.68511	Saccharomyces cerevisiae S288c hypothetical protein partial mRNA
VTS1	1.68401	Saccharomyces cerevisiae S288c Vts1p (VTS1), partial mRNA
SSF1	1.68336	Saccharomyces cerevisiae S288c Ssf1p (SSF1), partial mRNA
GPI11	1.68176	Saccharomyces cerevisiae S288c mannose-ethanolamine phosphotransferase GPI11 (GPI11), partial mRNA
YKE2	1.68123	Saccharomyces cerevisiae S288c tubulin-binding prefolding complex subunit YKE2 (YKE2), partial mRNA
ATP12	1.67889	Saccharomyces cerevisiae S288c ATP synthase complex assembly protein ATP12 (ATP12), partial mRNA
RPC40	1.67696	Saccharomyces cerevisiae S288c DNA-directed RNA polymerase core subunit RPC40 (RPC40), partial mRNA
PFD1	1.67484	Saccharomyces cerevisiae S288c prefolding complex chaperone subunit (PFD1), partial mRNA
RNA170	1.67482	Saccharomyces cerevisiae S288c RNA170 ncRNA
YLR035C-A	1.67442	Saccharomyces cerevisiae S288c gag-pol fusion protein partial mRNA
YML018C	1.67417	Saccharomyces cerevisiae S288c hypothetical protein partial mRNA
SVP26	1.67106	Saccharomyces cerevisiae S288c Svp26p (SVP26), partial mRNA
YMR030W-A	1.66988	Saccharomyces cerevisiae S288c hypothetical protein partial mRNA
RPS12	1.66956	Saccharomyces cerevisiae S288c ribosomal 40S subunit protein S12 (RPS12), partial mRNA
YFL068W	1.66742	Saccharomyces cerevisiae S288c hypothetical protein partial mRNA
snR87	1.66624	Saccharomyces cerevisiae S288c SNR87 snoRNA
RPP1B	1.66623	Saccharomyces cerevisiae S288c ribosomal protein P1B (RPP1B), partial mRNA
MRPL20	1.6662	Saccharomyces cerevisiae S288c mitochondrial 54S ribosomal protein YmL20 (MRPL20), partial mRNA
BUR2	1.66591	Saccharomyces cerevisiae S288c Bur2p (BUR2), partial mRNA
CTR86	1.66548	Saccharomyces cerevisiae S288c Ctr86p (CTR86), partial mRNA
RPS27A	1.6641	Saccharomyces cerevisiae S288c ribosomal 40S subunit protein S27A (RPS27A), partial mRNA
HER2	1.66073	Saccharomyces cerevisiae S288c glutamyl-tRNA(Gln) amidotransferase subunit HER2 (HER2), partial mRNA
BSC6	1.65971	Saccharomyces cerevisiae S288c Bsc6p (BSC6), partial mRNA
HPT1	1.65868	Saccharomyces cerevisiae S288c hypoxanthine phosphoribosyltransferase (HPT1), partial mRNA
SRP40	1.65772	Saccharomyces cerevisiae S288c Srp40p (SRP40), partial mRNA
ACO2	1.65676	Saccharomyces cerevisiae S288c aconitate hydratase ACO2 (ACO2), partial mRNA
NRP1	1.65634	Saccharomyces cerevisiae S288c Nrp1p (NRP1), partial mRNA
PAN5	1.65581	Saccharomyces cerevisiae S288c 2-dehydropantoate 2-reductase PAN5 (PAN5), partial mRNA
FSH1	1.65565	Saccharomyces cerevisiae S288c putative serine hydrolase (FSH1), partial mRNA
MET16	1.65554	Saccharomyces cerevisiae S288c phosphoadenylyl-sulfate reductase (thioredoxin) (MET16), partial mRNA
YGL039W	1.65402	Saccharomyces cerevisiae S288c carbonyl reductase (NADPH-dependent) partial mRNA
NIP1	1.65371	Saccharomyces cerevisiae S288c translation initiation factor eIF3 core subunit c (NIP1), partial mRNA
ADF1	1.65351	Saccharomyces cerevisiae S288c Adf1p (ADF1), partial mRNA
ARO2	1.6533	Saccharomyces cerevisiae S288c bifunctional chorismate synthase/riboflavin reductase [NAD(P)H] ARO2 (ARO2), partial mRNA
RPL23A	1.65109	Saccharomyces cerevisiae S288c ribosomal 60S subunit protein L23A (RPL23A), partial mRNA
RRP9	1.65105	Saccharomyces cerevisiae S288c Rrp9p (RRP9), partial mRNA
BMT5	1.65086	Saccharomyces cerevisiae S288c 25S rRNA (uracil2634-N3)-methyltransferase (BMT5), partial mRNA
YRO2	1.65	Saccharomyces cerevisiae S288c Yro2p (YRO2), partial mRNA
GPI15	1.64975	Saccharomyces cerevisiae S288c phosphatidylinositol N-acetylglucosaminyltransferase GPI15 (GPI15), partial mRNA
RPO26	1.64762	Saccharomyces cerevisiae S288c DNA-directed RNA polymerase core subunit RPO26 (RPO26), partial mRNA
YMR321C	1.64734	Saccharomyces cerevisiae S288c hypothetical protein partial mRNA
THI20	1.64651	Saccharomyces cerevisiae S288c trifunctional hydroxymethylpyrimidine kinase/phosphomethylpyrimidine kinase/thiaminase (THI20), partial mRNA
BFR2	1.64491	Saccharomyces cerevisiae S288c rRNA-processing protein BFR2 (BFR2), partial mRNA
PRM7	1.64194	Saccharomyces cerevisiae S288c pheromone-regulated protein PRM7 (PRM7), partial mRNA
CAB1	1.63994	Saccharomyces cerevisiae S288c pantothenate kinase (CAB1), partial mRNA
SHQ1	1.63841	Saccharomyces cerevisiae S288c Hsp90 cochaperone SHQ1 (SHQ1), partial mRNA
SNZ2	1.63822	Saccharomyces cerevisiae S288c pyridoxine biosynthesis protein SNZ2 (SNZ2), partial mRNA
MRPL44	1.63804	Saccharomyces cerevisiae S288c mitochondrial 54S ribosomal protein YmL44 (MRPL44), partial mRNA
YGR038C-B	1.63799	Saccharomyces cerevisiae S288c gag-pol fusion protein partial mRNA
MRX11	1.6374	Saccharomyces cerevisiae S288c Mrx11p (MRX11), partial mRNA
MET31	1.63728	Saccharomyces cerevisiae S288c Met31p (MET31), partial mRNA
YMC2	1.63547	Saccharomyces cerevisiae S288c Ymc2p (YMC2), partial mRNA
DIC1	1.63468	Saccharomyces cerevisiae S288c Dic1p (DIC1), partial mRNA
FRS1	1.63444	Saccharomyces cerevisiae S288c phenylalanine--tRNA ligase subunit beta (FRS1), partial mRNA
LCB1	1.6337	Saccharomyces cerevisiae S288c serine C-palmitoyltransferase LCB1 (LCB1), partial mRNA
DAL5	1.63323	Saccharomyces cerevisiae S288c allantoate permease (DAL5), partial mRNA
BCP1	1.63212	Saccharomyces cerevisiae S288c protein-transporting protein BCP1 (BCP1), partial mRNA
CWC2	1.63075	Saccharomyces cerevisiae S288c Cwc2p (CWC2), partial mRNA
RCE1	1.63026	Saccharomyces cerevisiae S288c CAAX prenyl protease (RCE1), partial mRNA
PDE2	1.63008	Saccharomyces cerevisiae S288c 3',5'-cyclic-nucleotide phosphodiesterase PDE2 (PDE2), partial mRNA
ISU2	1.6299	Saccharomyces cerevisiae S288c putative iron-binding protein ISU2 (ISU2), partial mRNA
RPL26A	1.62927	Saccharomyces cerevisiae S288c ribosomal 60S subunit protein L26A (RPL26A), partial mRNA
GRC3	1.62721	Saccharomyces cerevisiae S288c Grc3p (GRC3), partial mRNA
RPS28A	1.62625	Saccharomyces cerevisiae S288c ribosomal 40S subunit protein S28A (RPS28A), partial mRNA
RPS30A	1.62556	Saccharomyces cerevisiae S288c ribosomal 40S subunit protein S30A (RPS30A), partial mRNA
YIL054W	1.62485	Saccharomyces cerevisiae S288c hypothetical protein partial mRNA
RPL1B	1.6241	Saccharomyces cerevisiae S288c ribosomal 60S subunit protein L1B (RPL1B), partial mRNA
IRC22	1.62356	Saccharomyces cerevisiae S288c Irc22p (IRC22), partial mRNA
ARO8	1.61982	Saccharomyces cerevisiae S288c bifunctional 2-aminoadipate transaminase/aromatic-amino-acid:2-oxoglutarate transaminase (ARO8), partial mRNA
WRS1	1.61969	Saccharomyces cerevisiae S288c tryptophan--tRNA ligase WRS1 (WRS1), partial mRNA
ARI1	1.61813	Saccharomyces cerevisiae S288c carbonyl reductase (NADPH-dependent) ARI1 (ARI1), partial mRNA
YPD1	1.61715	Saccharomyces cerevisiae S288c Ypd1p (YPD1), partial mRNA
NOP53	1.61585	Saccharomyces cerevisiae S288c Nop53p (NOP53), partial mRNA
BUD20	1.61564	Saccharomyces cerevisiae S288c Bud20p (BUD20), partial mRNA
MRP2	1.61547	Saccharomyces cerevisiae S288c mitochondrial 37S ribosomal protein MRP2 (MRP2), partial mRNA
RRG9	1.61507	Saccharomyces cerevisiae S288c Rrg9p (RRG9), partial mRNA
COM2	1.61492	Saccharomyces cerevisiae S288c Com2p (COM2), partial mRNA
PMA1	1.61433	Saccharomyces cerevisiae S288c H(+)-exporting P2-type ATPase PMA1 (PMA1), partial mRNA
YAH1	1.61277	Saccharomyces cerevisiae S288c adrenodoxin (YAH1), partial mRNA
ETT1	1.60866	Saccharomyces cerevisiae S288c Ett1p (ETT1), partial mRNA
RAD6	1.60747	Saccharomyces cerevisiae S288c E2 ubiquitin-conjugating protein RAD6 (RAD6), partial mRNA
MRPL49	1.60701	Saccharomyces cerevisiae S288c mitochondrial 54S ribosomal protein YmL49 (MRPL49), partial mRNA
YOR008C-A	1.606	Saccharomyces cerevisiae S288c hypothetical protein partial mRNA
ATG10	1.60565	Saccharomyces cerevisiae S288c E2-like conjugating enzyme (ATG10), partial mRNA
RCF2	1.60515	Saccharomyces cerevisiae S288c Rcf2p (RCF2), partial mRNA
SRD1	1.60284	Saccharomyces cerevisiae S288c Srd1p (SRD1), partial mRNA
MRX12	1.60178	Saccharomyces cerevisiae S288c Mrx12p (MRX12), partial mRNA
ATX1	1.60134	Saccharomyces cerevisiae S288c copper metallochaperone ATX1 (ATX1), partial mRNA
RPS14B	1.60117	Saccharomyces cerevisiae S288c ribosomal 40S subunit protein S14B (RPS14B), partial mRNA
YHR020W	1.60117	Saccharomyces cerevisiae S288c proline--tRNA ligase partial mRNA
YLF2	1.60037	Saccharomyces cerevisiae S288c Ylf2p (YLF2), partial mRNA
RPC17	1.6002	Saccharomyces cerevisiae S288c DNA-directed RNA polymerase III subunit RPC17 (RPC17), partial mRNA
ILV3	1.59996	Saccharomyces cerevisiae S288c dihydroxy-acid dehydratase ILV3 (ILV3), partial mRNA
UTP30	1.59861	Saccharomyces cerevisiae S288c Utp30p (UTP30), partial mRNA
BUD22	1.59723	Saccharomyces cerevisiae S288c Bud22p (BUD22), partial mRNA
SNO2	1.59677	Saccharomyces cerevisiae S288c putative pyridoxal 5'-phosphate synthase (SNO2), partial mRNA
snR189	1.5966	Saccharomyces cerevisiae S288c SNR189 snoRNA
YIA6	1.59486	Saccharomyces cerevisiae S288c Yia6p (YIA6), partial mRNA
GAP1	1.59456	Saccharomyces cerevisiae S288c amino acid permease GAP1 (GAP1), partial mRNA
MRM1	1.59413	Saccharomyces cerevisiae S288c Mrm1p (MRM1), partial mRNA
STM1	1.59384	Saccharomyces cerevisiae S288c Stm1p (STM1), partial mRNA
YDR261C-D	1.59192	Saccharomyces cerevisiae S288c gag-pol fusion protein partial mRNA
MAE1	1.59185	Saccharomyces cerevisiae S288c malate dehydrogenase (oxaloacetate-decarboxylating) (MAE1), partial mRNA
RAP1	1.59081	Saccharomyces cerevisiae S288c DNA-binding transcription factor RAP1 (RAP1), partial mRNA
FAP7	1.58985	Saccharomyces cerevisiae S288c nucleoside-triphosphatase (FAP7), partial mRNA
PKR1	1.58908	Saccharomyces cerevisiae S288c Pkr1p (PKR1), partial mRNA
POF1	1.58905	Saccharomyces cerevisiae S288c nicotinamide-nucleotide adenylyltransferase (POF1), partial mRNA
TIF11	1.58648	Saccharomyces cerevisiae S288c Tif11p (TIF11), partial mRNA
RPC25	1.58583	Saccharomyces cerevisiae S288c DNA-directed RNA polymerase III subunit RPC25 (RPC25), partial mRNA
BUD21	1.58576	Saccharomyces cerevisiae S288c Bud21p (BUD21), partial mRNA
HRA1	1.58576	Saccharomyces cerevisiae S288c HRA1 ncRNA
NEW1	1.58528	Saccharomyces cerevisiae S288c New1p (NEW1), partial mRNA
RPL7B	1.58511	Saccharomyces cerevisiae S288c ribosomal 60S subunit protein L7B (RPL7B), partial mRNA
TOM5	1.58457	Saccharomyces cerevisiae S288c Tom5p (TOM5), partial mRNA
ALK1	1.58352	Saccharomyces cerevisiae S288c protein kinase ALK1 (ALK1), partial mRNA
RPL7A	1.58333	Saccharomyces cerevisiae S288c ribosomal 60S subunit protein L7A (RPL7A), partial mRNA
GSP1	1.58198	Saccharomyces cerevisiae S288c Ran GTPase GSP1 (GSP1), partial mRNA
RTT10	1.58174	Saccharomyces cerevisiae S288c Rtt10p (RTT10), partial mRNA
UTP4	1.58174	Saccharomyces cerevisiae S288c Utp4p (UTP4), partial mRNA
FYV4	1.58117	Saccharomyces cerevisiae S288c Fyv4p (FYV4), partial mRNA
SLS1	1.58115	Saccharomyces cerevisiae S288c Sls1p (SLS1), partial mRNA
NOP4	1.58076	Saccharomyces cerevisiae S288c mRNA-binding ribosome biosynthesis protein NOP4 (NOP4), partial mRNA
snR34	1.58016	Saccharomyces cerevisiae S288c SNR34 snoRNA
ARR2	1.57998	Saccharomyces cerevisiae S288c Arr2p (ARR2), partial mRNA
COX10	1.57939	Saccharomyces cerevisiae S288c protoheme IX farnesyltransferase (COX10), partial mRNA
MOB2	1.57913	Saccharomyces cerevisiae S288c Mob2p (MOB2), partial mRNA
HPR1	1.57894	Saccharomyces cerevisiae S288c Hpr1p (HPR1), partial mRNA
RPC10	1.57805	Saccharomyces cerevisiae S288c DNA-directed RNA polymerase core subunit RPC10 (RPC10), partial mRNA
NHP2	1.57804	Saccharomyces cerevisiae S288c snoRNA-binding protein NHP2 (NHP2), partial mRNA
UTP15	1.57733	Saccharomyces cerevisiae S288c snoRNA-binding rRNA-processing protein UTP15 (UTP15), partial mRNA
ERP2	1.57658	Saccharomyces cerevisiae S288c Erp2p (ERP2), partial mRNA
DUT1	1.57654	Saccharomyces cerevisiae S288c bifunctional dITP/dUTP diphosphatase (DUT1), partial mRNA
YPK3	1.57629	Saccharomyces cerevisiae S288c putative protein kinase YPK3 (YPK3), partial mRNA
DAS2	1.57541	Saccharomyces cerevisiae S288c putative uridine kinase DAS2 (DAS2), partial mRNA
ORC5	1.57513	Saccharomyces cerevisiae S288c origin recognition complex subunit 5 (ORC5), partial mRNA
REI1	1.57367	Saccharomyces cerevisiae S288c Rei1p (REI1), partial mRNA
ERD1	1.57326	Saccharomyces cerevisiae S288c Erd1p (ERD1), partial mRNA
PLP1	1.57166	Saccharomyces cerevisiae S288c Plp1p (PLP1), partial mRNA
SOF1	1.57124	Saccharomyces cerevisiae S288c rRNA-processing protein SOF1 (SOF1), partial mRNA
RPP0	1.57107	Saccharomyces cerevisiae S288c ribosomal protein P0 (RPP0), partial mRNA
FCF1	1.57094	Saccharomyces cerevisiae S288c rRNA-processing protein FCF1 (FCF1), partial mRNA
PPX1	1.57029	Saccharomyces cerevisiae S288c Ppx1p (PPX1), partial mRNA
HGH1	1.56996	Saccharomyces cerevisiae S288c Hgh1p (HGH1), partial mRNA
ANB1	1.56908	Saccharomyces cerevisiae S288c translation elongation factor eIF-5A (ANB1), partial mRNA
RPA14	1.56896	Saccharomyces cerevisiae S288c DNA-directed RNA polymerase I subunit RPA14 (RPA14), partial mRNA
RSM26	1.56894	Saccharomyces cerevisiae S288c mitochondrial 37S ribosomal protein RSM26 (RSM26), partial mRNA
COX11	1.56865	Saccharomyces cerevisiae S288c Cox11p (COX11), partial mRNA
ARF1	1.56849	Saccharomyces cerevisiae S288c Arf family GTPase ARF1 (ARF1), partial mRNA
YBL112C	1.56846	Saccharomyces cerevisiae S288c hypothetical protein partial mRNA
VFA1	1.56734	Saccharomyces cerevisiae S288c Vfa1p (VFA1), partial mRNA
MTR3	1.56637	Saccharomyces cerevisiae S288c exosome non-catalytic core subunit MTR3 (MTR3), partial mRNA
YMR010W	1.56599	Saccharomyces cerevisiae S288c hypothetical protein partial mRNA
YDL121C	1.56559	Saccharomyces cerevisiae S288c hypothetical protein partial mRNA
RSM19	1.56404	Saccharomyces cerevisiae S288c mitochondrial 37S ribosomal protein RSM19 (RSM19), partial mRNA
RPL14B	1.56351	Saccharomyces cerevisiae S288c ribosomal 60S subunit protein L14B (RPL14B), partial mRNA
MRH4	1.56251	Saccharomyces cerevisiae S288c Mrh4p (MRH4), partial mRNA
TIM12	1.56179	Saccharomyces cerevisiae S288c Tim12p (TIM12), partial mRNA
YNL320W	1.56097	Saccharomyces cerevisiae S288c hypothetical protein partial mRNA
RGT2	1.56092	Saccharomyces cerevisiae S288c Rgt2p (RGT2), partial mRNA
DAD4	1.56052	Saccharomyces cerevisiae S288c Dad4p (DAD4), partial mRNA
YJL225C	1.56013	Saccharomyces cerevisiae S288c Y' element ATP-dependent helicase partial mRNA
TAH18	1.5586	Saccharomyces cerevisiae S288c NAPDH-dependent diflavin reductase (TAH18), partial mRNA
ROX3	1.55849	Saccharomyces cerevisiae S288c Rox3p (ROX3), partial mRNA
PUF6	1.55846	Saccharomyces cerevisiae S288c Puf6p (PUF6), partial mRNA
TRX1	1.55846	Saccharomyces cerevisiae S288c thioredoxin TRX1 (TRX1), partial mRNA
TMA20	1.55835	Saccharomyces cerevisiae S288c Tma20p (TMA20), partial mRNA
YOR293C-A	1.55732	Saccharomyces cerevisiae S288c hypothetical protein partial mRNA
MRPL4	1.55642	Saccharomyces cerevisiae S288c mitochondrial 54S ribosomal protein YmL4 (MRPL4), partial mRNA
NOP10	1.55631	Saccharomyces cerevisiae S288c snoRNP complex protein NOP10 (NOP10), partial mRNA
POP5	1.55497	Saccharomyces cerevisiae S288c RNA-binding protein POP5 (POP5), partial mRNA
THR4	1.5542	Saccharomyces cerevisiae S288c threonine synthase THR4 (THR4), partial mRNA
RIB3	1.554	Saccharomyces cerevisiae S288c 3,4-dihydroxy-2-butanone-4-phosphate synthase RIB3 (RIB3), partial mRNA
THI7	1.55042	Saccharomyces cerevisiae S288c thiamine transporter THI7 (THI7), partial mRNA
GPD1	1.54984	Saccharomyces cerevisiae S288c glycerol-3-phosphate dehydrogenase (NAD(+)) GPD1 (GPD1), partial mRNA
ALD5	1.54946	Saccharomyces cerevisiae S288c aldehyde dehydrogenase (NAD(P)(+)) ALD5 (ALD5), partial mRNA
YMD8	1.5477	Saccharomyces cerevisiae S288c Ymd8p (YMD8), partial mRNA
MTD1	1.54757	Saccharomyces cerevisiae S288c methylenetetrahydrofolate dehydrogenase (NAD(+)) (MTD1), partial mRNA
TRP3	1.54746	Saccharomyces cerevisiae S288c bifunctional anthranilate synthase/indole-3-glycerol-phosphate synthase (TRP3), partial mRNA
PET54	1.54633	Saccharomyces cerevisiae S288c Pet54p (PET54), partial mRNA
snR40	1.5451	Saccharomyces cerevisiae S288c SNR40 snoRNA
ELO1	1.54256	Saccharomyces cerevisiae S288c fatty acid elongase ELO1 (ELO1), partial mRNA
YLR227W-B	1.54106	Saccharomyces cerevisiae S288c gag-pol fusion protein partial mRNA
FYV5	1.54056	Saccharomyces cerevisiae S288c Fyv5p (FYV5), partial mRNA
YHR219W	1.53855	Saccharomyces cerevisiae S288c hypothetical protein partial mRNA
CSR1	1.53853	Saccharomyces cerevisiae S288c Csr1p (CSR1), partial mRNA
GDH1	1.53798	Saccharomyces cerevisiae S288c glutamate dehydrogenase (NADP(+)) GDH1 (GDH1), partial mRNA
HCS1	1.53569	Saccharomyces cerevisiae S288c ATP-dependent 5'-3' DNA helicase HCS1 (HCS1), partial mRNA
YML096W	1.53562	Saccharomyces cerevisiae S288c putative asparagine synthase partial mRNA
TRM7	1.53398	Saccharomyces cerevisiae S288c tRNA methyltransferase TRM7 (TRM7), partial mRNA
PHM6	1.53386	Saccharomyces cerevisiae S288c Phm6p (PHM6), partial mRNA
CDC12	1.53368	Saccharomyces cerevisiae S288c septin CDC12 (CDC12), partial mRNA
UTP11	1.53326	Saccharomyces cerevisiae S288c rRNA-processing protein UTP11 (UTP11), partial mRNA
RPC53	1.53205	Saccharomyces cerevisiae S288c DNA-directed RNA polymerase III subunit C53 (RPC53), partial mRNA
VMA7	1.53177	Saccharomyces cerevisiae S288c H(+)-transporting V1 sector ATPase subunit F (VMA7), partial mRNA
DXO1	1.53168	Saccharomyces cerevisiae S288c Dxo1p (DXO1), partial mRNA
GCV1	1.53156	Saccharomyces cerevisiae S288c glycine decarboxylase subunit T (GCV1), partial mRNA
ECM19	1.53044	Saccharomyces cerevisiae S288c Ecm19p (ECM19), partial mRNA
SOL3	1.52998	Saccharomyces cerevisiae S288c 6-phosphogluconolactonase SOL3 (SOL3), partial mRNA
TEN1	1.52858	Saccharomyces cerevisiae S288c Ten1p (TEN1), partial mRNA
MRI1	1.52833	Saccharomyces cerevisiae S288c S-methyl-5-thioribose-1-phosphate isomerase MRI1 (MRI1), partial mRNA
YDR541C	1.52663	Saccharomyces cerevisiae S288c carbonyl reductase (NADPH-dependent) partial mRNA
ECM3	1.52639	Saccharomyces cerevisiae S288c putative ATPase ECM3 (ECM3), partial mRNA
DIA4	1.52635	Saccharomyces cerevisiae S288c putative serine--tRNA ligase DIA4 (DIA4), partial mRNA
TIR3	1.526	Saccharomyces cerevisiae S288c Tir3p (TIR3), partial mRNA
CBF5	1.52597	Saccharomyces cerevisiae S288c pseudouridine synthase CBF5 (CBF5), partial mRNA
FBA1	1.52576	Saccharomyces cerevisiae S288c fructose-bisphosphate aldolase FBA1 (FBA1), partial mRNA
TEA1	1.52559	Saccharomyces cerevisiae S288c Tea1p (TEA1), partial mRNA
ATG14	1.52547	Saccharomyces cerevisiae S288c Atg14p (ATG14), partial mRNA
GIP1	1.52483	Saccharomyces cerevisiae S288c protein phosphatase regulator GIP1 (GIP1), partial mRNA
OYE2	1.52391	Saccharomyces cerevisiae S288c Oye2p (OYE2), partial mRNA
DLD3	1.52257	Saccharomyces cerevisiae S288c Dld3p (DLD3), partial mRNA
SUV3	1.52194	Saccharomyces cerevisiae S288c ATP-dependent RNA helicase SUV3 (SUV3), partial mRNA
SHH4	1.52132	Saccharomyces cerevisiae S288c protein SHH4 (SHH4), partial mRNA
BRR1	1.51983	Saccharomyces cerevisiae S288c Brr1p (BRR1), partial mRNA
PGK1	1.51969	Saccharomyces cerevisiae S288c phosphoglycerate kinase (PGK1), partial mRNA
GPN3	1.51964	Saccharomyces cerevisiae S288c putative signal sequence-binding GTPase GPN3 (GPN3), partial mRNA
SRO9	1.5191	Saccharomyces cerevisiae S288c Sro9p (SRO9), partial mRNA
NOP6	1.51852	Saccharomyces cerevisiae S288c Nop6p (NOP6), partial mRNA
TOM20	1.51808	Saccharomyces cerevisiae S288c Tom20p (TOM20), partial mRNA
RER2	1.51747	Saccharomyces cerevisiae S288c ditrans,polycis-polyprenyl diphosphate synthase (RER2), partial mRNA
CLB1	1.51705	Saccharomyces cerevisiae S288c B-type cyclin CLB1 (CLB1), partial mRNA
GCD10	1.51633	Saccharomyces cerevisiae S288c tRNA 1-methyladenosine methyltransferase subunit GCD10 (GCD10), partial mRNA
TSR1	1.51513	Saccharomyces cerevisiae S288c Tsr1p (TSR1), partial mRNA
SRP68	1.51502	Saccharomyces cerevisiae S288c signal recognition particle subunit SRP68 (SRP68), partial mRNA
CAX4	1.51219	Saccharomyces cerevisiae S288c Cax4p (CAX4), partial mRNA
RPP1A	1.51138	Saccharomyces cerevisiae S288c ribosomal protein P1A (RPP1A), partial mRNA
YER085C	1.51106	Saccharomyces cerevisiae S288c hypothetical protein partial mRNA
RPC11	1.51052	Saccharomyces cerevisiae S288c DNA-directed RNA polymerase III core subunit RPC11 (RPC11), partial mRNA
snR61	1.51042	Saccharomyces cerevisiae S288c SNR61 snoRNA
CLN3	1.51006	Saccharomyces cerevisiae S288c cyclin CLN3 (CLN3), partial mRNA
SRB2	1.50973	Saccharomyces cerevisiae S288c Srb2p (SRB2), partial mRNA
YML6	1.50955	Saccharomyces cerevisiae S288c mitochondrial 54S ribosomal protein YmL6 (YML6), partial mRNA
BNA3	1.50916	Saccharomyces cerevisiae S288c Bna3p (BNA3), partial mRNA
SKI7	1.50881	Saccharomyces cerevisiae S288c Ski7p (SKI7), partial mRNA
YER175W-A	1.50812	Saccharomyces cerevisiae S288c hypothetical protein partial mRNA
YNR021W	1.50809	Saccharomyces cerevisiae S288c hypothetical protein partial mRNA
IMP4	1.50809	Saccharomyces cerevisiae S288c snoRNA-binding rRNA-processing protein IMP4 (IMP4), partial mRNA
YNL184C	1.50808	Saccharomyces cerevisiae S288c hypothetical protein partial mRNA
SWF1	1.50804	Saccharomyces cerevisiae S288c palmitoyltransferase SWF1 (SWF1), partial mRNA
NOP58	1.50804	Saccharomyces cerevisiae S288c RNA-processing protein NOP58 (NOP58), partial mRNA
RRB1	1.50794	Saccharomyces cerevisiae S288c ribosome biosynthesis protein RRB1 (RRB1), partial mRNA
PGI1	1.50788	Saccharomyces cerevisiae S288c glucose-6-phosphate isomerase (PGI1), partial mRNA
YLH47	1.50784	Saccharomyces cerevisiae S288c Ylh47p (YLH47), partial mRNA
SCP1	1.50757	Saccharomyces cerevisiae S288c Scp1p (SCP1), partial mRNA
YJR111C	1.50749	Saccharomyces cerevisiae S288c hypothetical protein partial mRNA
NOG2	1.50706	Saccharomyces cerevisiae S288c putative GTPase NOG2 (NOG2), partial mRNA
HHT1	1.50698	Saccharomyces cerevisiae S288c histone H3 (HHT1), partial mRNA
AHK1	1.5066	Saccharomyces cerevisiae S288c hypothetical protein partial mRNA
RBL2	1.50636	Saccharomyces cerevisiae S288c Rbl2p (RBL2), partial mRNA
EGO2	1.50612	Saccharomyces cerevisiae S288c hypothetical protein partial mRNA
CIR1	1.50585	Saccharomyces cerevisiae S288c Cir1p (CIR1), partial mRNA
HLR1	1.50482	Saccharomyces cerevisiae S288c Hlr1p (HLR1), partial mRNA
HEM3	1.50462	Saccharomyces cerevisiae S288c hydroxymethylbilane synthase (HEM3), partial mRNA
CLN1	1.50461	Saccharomyces cerevisiae S288c cyclin CLN1 (CLN1), partial mRNA
YIL092W	1.50457	Saccharomyces cerevisiae S288c hypothetical protein partial mRNA
TRS31	1.50429	Saccharomyces cerevisiae S288c TRAPP subunit TRS31 (TRS31), partial mRNA
DPH6	1.50403	Saccharomyces cerevisiae S288c diphthine--ammonia ligase (DPH6), partial mRNA
PEX21	1.50348	Saccharomyces cerevisiae S288c Pex21p (PEX21), partial mRNA
HMI1	1.50347	Saccharomyces cerevisiae S288c Hmi1p (HMI1), partial mRNA
MPD2	1.50298	Saccharomyces cerevisiae S288c protein disulfide isomerase MPD2 (MPD2), partial mRNA
OAC1	1.50258	Saccharomyces cerevisiae S288c Oac1p (OAC1), partial mRNA
KAR4	1.50217	Saccharomyces cerevisiae S288c Kar4p (KAR4), partial mRNA
HIS2	1.50212	Saccharomyces cerevisiae S288c histidinol-phosphatase (HIS2), partial mRNA
HRI1	1.5015	Saccharomyces cerevisiae S288c Hri1p (HRI1), partial mRNA
SPC2	1.5013	Saccharomyces cerevisiae S288c signal peptidase complex subunit SPC2 (SPC2), partial mRNA
YDR098C-B	1.4992	Saccharomyces cerevisiae S288c gag-pol fusion protein partial mRNA
CDC33	1.49914	Saccharomyces cerevisiae S288c translation initiation factor eIF4E (CDC33), partial mRNA
SNU13	1.49888	Saccharomyces cerevisiae S288c RNA binding protein SNU13 (SNU13), partial mRNA
PRP43	1.49835	Saccharomyces cerevisiae S288c DEAH-box ATP-dependent RNA helicase PRP43 (PRP43), partial mRNA
VMA10	1.4983	Saccharomyces cerevisiae S288c H(+)-transporting V1 sector ATPase subunit G (VMA10), partial mRNA
HTB1	1.49748	Saccharomyces cerevisiae S288c histone H2B (HTB1), partial mRNA
RLP7	1.49717	Saccharomyces cerevisiae S288c Rlp7p (RLP7), partial mRNA
YDR366C	1.49697	Saccharomyces cerevisiae S288c hypothetical protein partial mRNA
TMA16	1.49683	Saccharomyces cerevisiae S288c Tma16p (TMA16), partial mRNA
DBP5	1.49593	Saccharomyces cerevisiae S288c ATP-dependent RNA helicase DBP5 (DBP5), partial mRNA
YHM2	1.49555	Saccharomyces cerevisiae S288c Yhm2p (YHM2), partial mRNA
PMP1	1.49523	Saccharomyces cerevisiae S288c Pmp1p (PMP1), partial mRNA
MGM101	1.49488	Saccharomyces cerevisiae S288c Mgm101p (MGM101), partial mRNA
SOR2	-6356.67	Saccharomyces cerevisiae S288c L-iditol 2-dehydrogenase SOR2 (SOR2), partial mRNA
YDR034C-C	-404.333	Saccharomyces cerevisiae S288c gag protein partial mRNA
YEL075C	-319	Saccharomyces cerevisiae S288c hypothetical protein partial mRNA
YAL037C-A	-205.667	Saccharomyces cerevisiae S288c hypothetical protein partial mRNA
YLL006W-A	-125.333	Saccharomyces cerevisiae S288c hypothetical protein partial mRNA
RGI2	-41.9027	Saccharomyces cerevisiae S288c Rgi2p (RGI2), partial mRNA
IMA2	-10.641	Saccharomyces cerevisiae S288c oligo-1,6-glucosidase IMA2 (IMA2), partial mRNA
IMA4	-10.5744	Saccharomyces cerevisiae S288c oligo-1,6-glucosidase IMA4 (IMA4), partial mRNA
IMA3	-10.5744	Saccharomyces cerevisiae S288c oligo-1,6-glucosidase IMA3 (IMA3), partial mRNA
CSM4	-5.69796	Saccharomyces cerevisiae S288c Csm4p (CSM4), partial mRNA
YHL009W-A	-5.66951	Saccharomyces cerevisiae S288c gag protein partial mRNA
TMA10	-5.08658	Saccharomyces cerevisiae S288c Tma10p (TMA10), partial mRNA
YPR159C-A	-4.98383	Saccharomyces cerevisiae S288c hypothetical protein partial mRNA
YBL101W-C	-4.93417	Saccharomyces cerevisiae S288c hypothetical protein partial mRNA
snR7-L	-4.91585	Saccharomyces cerevisiae S288c SNR7-L snRNA
HXK1	-4.70962	Saccharomyces cerevisiae S288c hexokinase 1 (HXK1), partial mRNA
ADY2	-4.65366	Saccharomyces cerevisiae S288c Ady2p (ADY2), partial mRNA
YNR073C	-4.63582	Saccharomyces cerevisiae S288c putative mannitol dehydrogenase partial mRNA
YNL194C	-4.5504	Saccharomyces cerevisiae S288c hypothetical protein partial mRNA
HSP12	-4.39626	Saccharomyces cerevisiae S288c lipid-binding protein HSP12 (HSP12), partial mRNA
RGI1	-4.33229	Saccharomyces cerevisiae S288c Rgi1p (RGI1), partial mRNA
RCK1	-4.1736	Saccharomyces cerevisiae S288c putative serine/threonine protein kinase RCK1 (RCK1), partial mRNA
CYB2	-4.12809	Saccharomyces cerevisiae S288c Cyb2p (CYB2), partial mRNA
HXT7	-4.09339	Saccharomyces cerevisiae S288c hexose transporter HXT7 (HXT7), partial mRNA
HXT13	-3.98817	Saccharomyces cerevisiae S288c hexose transporter HXT13 (HXT13), partial mRNA
YHR054C	-3.8125	Saccharomyces cerevisiae S288c hypothetical protein partial mRNA
HXT5	-3.80631	Saccharomyces cerevisiae S288c hexose transporter HXT5 (HXT5), partial mRNA
HXT6	-3.73033	Saccharomyces cerevisiae S288c hexose transporter HXT6 (HXT6), partial mRNA
CWP1	-3.69037	Saccharomyces cerevisiae S288c Cwp1p (CWP1), partial mRNA
MPC3	-3.67304	Saccharomyces cerevisiae S288c pyruvate transporter MPC3 (MPC3), partial mRNA
YLL067C	-3.64286	Saccharomyces cerevisiae S288c Y' element ATP-dependent helicase partial mRNA
SUC2	-3.56124	Saccharomyces cerevisiae S288c beta-fructofuranosidase SUC2 (SUC2), partial mRNA
SPG4	-3.55736	Saccharomyces cerevisiae S288c Spg4p (SPG4), partial mRNA
GSY1	-3.54704	Saccharomyces cerevisiae S288c glycogen (starch) synthase GSY1 (GSY1), partial mRNA
POT1	-3.53429	Saccharomyces cerevisiae S288c acetyl-CoA C-acyltransferase (POT1), partial mRNA
CAT8	-3.44974	Saccharomyces cerevisiae S288c DNA-binding transcription factor CAT8 (CAT8), partial mRNA
GUT2	-3.4036	Saccharomyces cerevisiae S288c glycerol-3-phosphate dehydrogenase (GUT2), partial mRNA
HXT2	-3.35326	Saccharomyces cerevisiae S288c hexose transporter HXT2 (HXT2), partial mRNA
YGR067C	-3.31519	Saccharomyces cerevisiae S288c hypothetical protein partial mRNA
YBR296C-A	-3.3	Saccharomyces cerevisiae S288c hypothetical protein partial mRNA
ALD4	-3.2938	Saccharomyces cerevisiae S288c aldehyde dehydrogenase (NADP(+)) ALD4 (ALD4), partial mRNA
JEN1	-3.26584	Saccharomyces cerevisiae S288c Jen1p (JEN1), partial mRNA
YIG1	-3.21896	Saccharomyces cerevisiae S288c Yig1p (YIG1), partial mRNA
DSF1	-3.1917	Saccharomyces cerevisiae S288c mannitol dehydrogenase DSF1 (DSF1), partial mRNA
PDR15	-3.13006	Saccharomyces cerevisiae S288c ATP-binding cassette multidrug transporter PDR15 (PDR15), partial mRNA
YJR115W	-3.07459	Saccharomyces cerevisiae S288c hypothetical protein partial mRNA
NDE2	-3.06057	Saccharomyces cerevisiae S288c NADH-ubiquinone reductase (H(+)-translocating) NDE2 (NDE2), partial mRNA
YOL019W-A	-2.97368	Saccharomyces cerevisiae S288c hypothetical protein partial mRNA
snR6	-2.95763	Saccharomyces cerevisiae S288c SNR6 snRNA
YDR169C-A	-2.95745	Saccharomyces cerevisiae S288c hypothetical protein partial mRNA
GLC3	-2.94581	Saccharomyces cerevisiae S288c 1,4-alpha-glucan branching enzyme (GLC3), partial mRNA
PAU20	-2.87936	Saccharomyces cerevisiae S288c seripauperin PAU20 (PAU20), partial mRNA
YLR149C	-2.87249	Saccharomyces cerevisiae S288c hypothetical protein partial mRNA
TDA10	-2.83735	Saccharomyces cerevisiae S288c putative ATP-dependent kinase (TDA10), partial mRNA
SUT1	-2.7624	Saccharomyces cerevisiae S288c Sut1p (SUT1), partial mRNA
APJ1	-2.75756	Saccharomyces cerevisiae S288c Apj1p (APJ1), partial mRNA
YNL144C	-2.75675	Saccharomyces cerevisiae S288c hypothetical protein partial mRNA
ATO2	-2.72986	Saccharomyces cerevisiae S288c putative ammonium permease ATO2 (ATO2), partial mRNA
AQY1	-2.69667	Saccharomyces cerevisiae S288c Aqy1p (AQY1), partial mRNA
PRR2	-2.6857	Saccharomyces cerevisiae S288c serine/threonine protein kinase PRR2 (PRR2), partial mRNA
CIN5	-2.65986	Saccharomyces cerevisiae S288c Cin5p (CIN5), partial mRNA
IMA1	-2.62949	Saccharomyces cerevisiae S288c oligo-1,6-glucosidase IMA1 (IMA1), partial mRNA
TDA1	-2.6159	Saccharomyces cerevisiae S288c protein kinase TDA1 (TDA1), partial mRNA
EMI2	-2.60249	Saccharomyces cerevisiae S288c putative glucokinase (EMI2), partial mRNA
PAU8	-2.57672	Saccharomyces cerevisiae S288c seripauperin PAU8 (PAU8), partial mRNA
TBS1	-2.55957	Saccharomyces cerevisiae S288c Tbs1p (TBS1), partial mRNA
SPL2	-2.55558	Saccharomyces cerevisiae S288c Spl2p (SPL2), partial mRNA
YNL195C	-2.55069	Saccharomyces cerevisiae S288c hypothetical protein partial mRNA
VHS1	-2.54199	Saccharomyces cerevisiae S288c putative serine/threonine protein kinase VHS1 (VHS1), partial mRNA
BDH2	-2.53073	Saccharomyces cerevisiae S288c putative dehydrogenase BDH2 (BDH2), partial mRNA
CIT1	-2.52743	Saccharomyces cerevisiae S288c citrate (Si)-synthase CIT1 (CIT1), partial mRNA
ISF1	-2.52696	Saccharomyces cerevisiae S288c Isf1p (ISF1), partial mRNA
CTA1	-2.52563	Saccharomyces cerevisiae S288c catalase A (CTA1), partial mRNA
YDR034W-B	-2.51762	Saccharomyces cerevisiae S288c hypothetical protein partial mRNA
DDR2	-2.49214	Saccharomyces cerevisiae S288c Ddr2p (DDR2), partial mRNA
FMP45	-2.48474	Saccharomyces cerevisiae S288c Fmp45p (FMP45), partial mRNA
YER121W	-2.4844	Saccharomyces cerevisiae S288c hypothetical protein partial mRNA
ZNF1	-2.47914	Saccharomyces cerevisiae S288c DNA-binding domain containing protein (ZNF1), partial mRNA
NDE1	-2.44843	Saccharomyces cerevisiae S288c NADH-ubiquinone reductase (H(+)-translocating) NDE1 (NDE1), partial mRNA
YPK2	-2.44385	Saccharomyces cerevisiae S288c putative protein kinase YPK2 (YPK2), partial mRNA
PEX18	-2.42446	Saccharomyces cerevisiae S288c Pex18p (PEX18), partial mRNA
AIM17	-2.41822	Saccharomyces cerevisiae S288c Aim17p (AIM17), partial mRNA
MGA1	-2.41255	Saccharomyces cerevisiae S288c Mga1p (MGA1), partial mRNA
BTN2	-2.40594	Saccharomyces cerevisiae S288c Btn2p (BTN2), partial mRNA
MAL11	-2.40561	Saccharomyces cerevisiae S288c Mal11p (MAL11), partial mRNA
YCR101C	-2.39968	Saccharomyces cerevisiae S288c hypothetical protein partial mRNA
CLD1	-2.39116	Saccharomyces cerevisiae S288c Cld1p (CLD1), partial mRNA
YLR415C	-2.38383	Saccharomyces cerevisiae S288c hypothetical protein partial mRNA
SUE1	-2.35383	Saccharomyces cerevisiae S288c Sue1p (SUE1), partial mRNA
OM14	-2.34799	Saccharomyces cerevisiae S288c Om14p (OM14), partial mRNA
YDL129W	-2.31499	Saccharomyces cerevisiae S288c hypothetical protein partial mRNA
YKL106C-A	-2.30721	Saccharomyces cerevisiae S288c hypothetical protein partial mRNA
MAL12	-2.30027	Saccharomyces cerevisiae S288c alpha-glucosidase MAL12 (MAL12), partial mRNA
AGP2	-2.2937	Saccharomyces cerevisiae S288c Agp2p (AGP2), partial mRNA
SPI1	-2.2879	Saccharomyces cerevisiae S288c Spi1p (SPI1), partial mRNA
YFL054C	-2.28348	Saccharomyces cerevisiae S288c hypothetical protein partial mRNA
YKR075C	-2.22648	Saccharomyces cerevisiae S288c hypothetical protein partial mRNA
DHH1	-2.21421	Saccharomyces cerevisiae S288c DExD/H-box ATP-dependent RNA helicase DHH1 (DHH1), partial mRNA
GUT1	-2.21388	Saccharomyces cerevisiae S288c glycerol kinase (GUT1), partial mRNA
CTT1	-2.18944	Saccharomyces cerevisiae S288c catalase T (CTT1), partial mRNA
YER053C-A	-2.18762	Saccharomyces cerevisiae S288c hypothetical protein partial mRNA
GDB1	-2.16947	Saccharomyces cerevisiae S288c bifunctional 4-alpha-glucanotransferase/amylo-alpha-1,6-glucosidase (GDB1), partial mRNA
MRS4	-2.16399	Saccharomyces cerevisiae S288c Mrs4p (MRS4), partial mRNA
PHM7	-2.15572	Saccharomyces cerevisiae S288c Phm7p (PHM7), partial mRNA
MAL31	-2.15157	Saccharomyces cerevisiae S288c Mal31p (MAL31), partial mRNA
GAC1	-2.15084	Saccharomyces cerevisiae S288c protein phosphatase regulator GAC1 (GAC1), partial mRNA
MTH1	-2.14966	Saccharomyces cerevisiae S288c Mth1p (MTH1), partial mRNA
BSC1	-2.14067	Saccharomyces cerevisiae S288c Bsc1p (BSC1), partial mRNA
CAR2	-2.1402	Saccharomyces cerevisiae S288c ornithine-oxo-acid transaminase (CAR2), partial mRNA
TPK1	-2.13055	Saccharomyces cerevisiae S288c cAMP-dependent protein kinase catalytic subunit TPK1 (TPK1), partial mRNA
YBL086C	-2.11432	Saccharomyces cerevisiae S288c hypothetical protein partial mRNA
YPR027C	-2.10394	Saccharomyces cerevisiae S288c hypothetical protein partial mRNA
IMA5	-2.09839	Saccharomyces cerevisiae S288c oligo-1,6-glucosidase IMA5 (IMA5), partial mRNA
PHO89	-2.0942	Saccharomyces cerevisiae S288c Pho89p (PHO89), partial mRNA
FAA1	-2.09066	Saccharomyces cerevisiae S288c long-chain fatty acid-CoA ligase FAA1 (FAA1), partial mRNA
YJL114W	-2.0856	Saccharomyces cerevisiae S288c gag protein partial mRNA
PIL1	-2.08203	Saccharomyces cerevisiae S288c lipid-binding protein PIL1 (PIL1), partial mRNA
GIS1	-2.07023	Saccharomyces cerevisiae S288c histone demethylase GIS1 (GIS1), partial mRNA
UPC2	-2.06831	Saccharomyces cerevisiae S288c Upc2p (UPC2), partial mRNA
HSP104	-2.06198	Saccharomyces cerevisiae S288c chaperone ATPase HSP104 (HSP104), partial mRNA
LSP1	-2.05994	Saccharomyces cerevisiae S288c lipid-binding protein LSP1 (LSP1), partial mRNA
PUN1	-2.03956	Saccharomyces cerevisiae S288c Pun1p (PUN1), partial mRNA
ART10	-2.03945	Saccharomyces cerevisiae S288c Art10p (ART10), partial mRNA
BOP2	-2.03455	Saccharomyces cerevisiae S288c Bop2p (BOP2), partial mRNA
YOR376W-A	-2.02673	Saccharomyces cerevisiae S288c hypothetical protein partial mRNA
MRK1	-2.02288	Saccharomyces cerevisiae S288c putative serine/threonine protein kinase MRK1 (MRK1), partial mRNA
YCP4	-2.00211	Saccharomyces cerevisiae S288c Ycp4p (YCP4), partial mRNA
CRC1	-2.00107	Saccharomyces cerevisiae S288c carnitine:acyl carnitine antiporter (CRC1), partial mRNA
YJL133C-A	-2.00069	Saccharomyces cerevisiae S288c hypothetical protein partial mRNA
YNL018C	-1.99828	Saccharomyces cerevisiae S288c hypothetical protein partial mRNA
snR59	-1.98424	Saccharomyces cerevisiae S288c SNR59 snoRNA
YPR108W-A	-1.98007	Saccharomyces cerevisiae S288c hypothetical protein partial mRNA
SOL4	-1.97043	Saccharomyces cerevisiae S288c 6-phosphogluconolactonase SOL4 (SOL4), partial mRNA
NNK1	-1.96129	Saccharomyces cerevisiae S288c protein kinase NNK1 (NNK1), partial mRNA
HXT11	-1.95528	Saccharomyces cerevisiae S288c hexose transporter HXT11 (HXT11), partial mRNA
YML003W	-1.95127	Saccharomyces cerevisiae S288c hypothetical protein partial mRNA
REG2	-1.95015	Saccharomyces cerevisiae S288c protein phosphatase regulator REG2 (REG2), partial mRNA
MSC1	-1.94452	Saccharomyces cerevisiae S288c Msc1p (MSC1), partial mRNA
GPT2	-1.94143	Saccharomyces cerevisiae S288c bifunctional glycerol-3-phosphate/glycerone-phosphate O-acyltransferase GPT2 (GPT2), partial mRNA
YKL063C	-1.93233	Saccharomyces cerevisiae S288c hypothetical protein partial mRNA
MMP1	-1.9315	Saccharomyces cerevisiae S288c S-methylmethionine permease MMP1 (MMP1), partial mRNA
NQM1	-1.92928	Saccharomyces cerevisiae S288c sedoheptulose-7-phosphate:D-glyceraldehyde-3-phosphate transaldolase NQM1 (NQM1), partial mRNA
GLO1	-1.92663	Saccharomyces cerevisiae S288c lactoylglutathione lyase GLO1 (GLO1), partial mRNA
HSP42	-1.92622	Saccharomyces cerevisiae S288c heat shock protein HSP42 (HSP42), partial mRNA
PHO2	-1.92231	Saccharomyces cerevisiae S288c Pho2p (PHO2), partial mRNA
STF2	-1.91771	Saccharomyces cerevisiae S288c Stf2p (STF2), partial mRNA
YNL277W-A	-1.91622	Saccharomyces cerevisiae S288c hypothetical protein partial mRNA
HAP4	-1.91187	Saccharomyces cerevisiae S288c transcription factor HAP4 (HAP4), partial mRNA
snR51	-1.903	Saccharomyces cerevisiae S288c SNR51 snoRNA
CYT1	-1.90133	Saccharomyces cerevisiae S288c ubiquinol--cytochrome-c reductase catalytic subunit CYT1 (CYT1), partial mRNA
YGR130C	-1.89554	Saccharomyces cerevisiae S288c hypothetical protein partial mRNA
YHR214W	-1.88804	Saccharomyces cerevisiae S288c hypothetical protein partial mRNA
YNL019C	-1.87652	Saccharomyces cerevisiae S288c hypothetical protein partial mRNA
GAT3	-1.87322	Saccharomyces cerevisiae S288c Gat3p (GAT3), partial mRNA
ICR1	-1.86958	Saccharomyces cerevisiae S288c ICR1 ncRNA
ROM1	-1.86448	Saccharomyces cerevisiae S288c Rho family guanine nucleotide exchange factor ROM1 (ROM1), partial mRNA
ATH1	-1.86406	Saccharomyces cerevisiae S288c alpha,alpha-trehalase ATH1 (ATH1), partial mRNA
snR80	-1.86204	Saccharomyces cerevisiae S288c SNR80 snoRNA
RAD34	-1.85707	Saccharomyces cerevisiae S288c Rad34p (RAD34), partial mRNA
UIP4	-1.85582	Saccharomyces cerevisiae S288c Uip4p (UIP4), partial mRNA
RRT8	-1.85498	Saccharomyces cerevisiae S288c Rrt8p (RRT8), partial mRNA
SPR28	-1.85338	Saccharomyces cerevisiae S288c septin SPR28 (SPR28), partial mRNA
GLK1	-1.84986	Saccharomyces cerevisiae S288c glucokinase (GLK1), partial mRNA
FLO11	-1.84659	Saccharomyces cerevisiae S288c Flo11p (FLO11), partial mRNA
PWR1	-1.83362	Saccharomyces cerevisiae S288c PWR1 ncRNA
SNF3	-1.82716	Saccharomyces cerevisiae S288c Snf3p (SNF3), partial mRNA
QCR2	-1.82474	Saccharomyces cerevisiae S288c ubiquinol--cytochrome-c reductase subunit 2 (QCR2), partial mRNA
SKM1	-1.82247	Saccharomyces cerevisiae S288c putative serine/threonine protein kinase SKM1 (SKM1), partial mRNA
BDH1	-1.81703	Saccharomyces cerevisiae S288c (R,R)-butanediol dehydrogenase (BDH1), partial mRNA
ADR1	-1.81284	Saccharomyces cerevisiae S288c DNA-binding transcription factor ADR1 (ADR1), partial mRNA
FMP27	-1.81103	Saccharomyces cerevisiae S288c Fmp27p (FMP27), partial mRNA
OM45	-1.81072	Saccharomyces cerevisiae S288c Om45p (OM45), partial mRNA
TPS2	-1.80506	Saccharomyces cerevisiae S288c trehalose-phosphatase TPS2 (TPS2), partial mRNA
YLR012C	-1.80011	Saccharomyces cerevisiae S288c hypothetical protein partial mRNA
CIR2	-1.79989	Saccharomyces cerevisiae S288c Cir2p (CIR2), partial mRNA
SOD1	-1.79222	Saccharomyces cerevisiae S288c superoxide dismutase SOD1 (SOD1), partial mRNA
MDG1	-1.78734	Saccharomyces cerevisiae S288c Mdg1p (MDG1), partial mRNA
DAK2	-1.78681	Saccharomyces cerevisiae S288c Dak2p (DAK2), partial mRNA
ETR1	-1.78537	Saccharomyces cerevisiae S288c Etr1p (ETR1), partial mRNA
FIT3	-1.78298	Saccharomyces cerevisiae S288c Fit3p (FIT3), partial mRNA
DIA3	-1.77599	Saccharomyces cerevisiae S288c putative acid phosphatase DIA3 (DIA3), partial mRNA
GAD1	-1.77457	Saccharomyces cerevisiae S288c glutamate decarboxylase GAD1 (GAD1), partial mRNA
RIM4	-1.77452	Saccharomyces cerevisiae S288c Rim4p (RIM4), partial mRNA
HSP30	-1.77355	Saccharomyces cerevisiae S288c Hsp30p (HSP30), partial mRNA
YOR29-13	-1.77066	Saccharomyces cerevisiae S288c hypothetical protein partial mRNA
YMR105W-A	-1.76686	Saccharomyces cerevisiae S288c hypothetical protein partial mRNA
HMG1	-1.76496	Saccharomyces cerevisiae S288c hydroxymethylglutaryl-CoA reductase (NADPH) HMG1 (HMG1), partial mRNA
FMP48	-1.76397	Saccharomyces cerevisiae S288c protein kinase FMP48 (FMP48), partial mRNA
TSL1	-1.76331	Saccharomyces cerevisiae S288c Tsl1p (TSL1), partial mRNA
YMR247W-A	-1.75925	Saccharomyces cerevisiae S288c hypothetical protein partial mRNA
YLR108C	-1.75806	Saccharomyces cerevisiae S288c hypothetical protein partial mRNA
SLZ1	-1.7565	Saccharomyces cerevisiae S288c Slz1p (SLZ1), partial mRNA
TDA6	-1.74936	Saccharomyces cerevisiae S288c Tda6p (TDA6), partial mRNA
YJL218W	-1.74733	Saccharomyces cerevisiae S288c acetyltransferase partial mRNA
NDI1	-1.74509	Saccharomyces cerevisiae S288c NADH-ubiquinone reductase (H(+)-translocating) NDI1 (NDI1), partial mRNA
YBL029C-A	-1.73682	Saccharomyces cerevisiae S288c hypothetical protein partial mRNA
snR38	-1.73588	Saccharomyces cerevisiae S288c SNR38 snoRNA
YTP1	-1.73439	Saccharomyces cerevisiae S288c Ytp1p (YTP1), partial mRNA
CSR2	-1.72598	Saccharomyces cerevisiae S288c Csr2p (CSR2), partial mRNA
ECM21	-1.72513	Saccharomyces cerevisiae S288c Ecm21p (ECM21), partial mRNA
XYL2	-1.72506	Saccharomyces cerevisiae S288c D-xylulose reductase XYL2 (XYL2), partial mRNA
HSP26	-1.72471	Saccharomyces cerevisiae S288c chaperone protein HSP26 (HSP26), partial mRNA
KIN82	-1.72233	Saccharomyces cerevisiae S288c putative serine/threonine protein kinase KIN82 (KIN82), partial mRNA
GPH1	-1.72138	Saccharomyces cerevisiae S288c Gph1p (GPH1), partial mRNA
YAL067W-A	-1.71989	Saccharomyces cerevisiae S288c hypothetical protein partial mRNA
FAT3	-1.71278	Saccharomyces cerevisiae S288c Fat3p (FAT3), partial mRNA
PST2	-1.71242	Saccharomyces cerevisiae S288c Pst2p (PST2), partial mRNA
SLM1	-1.7078	Saccharomyces cerevisiae S288c Slm1p (SLM1), partial mRNA
URA8	-1.70763	Saccharomyces cerevisiae S288c CTP synthase URA8 (URA8), partial mRNA
EGO4	-1.70335	Saccharomyces cerevisiae S288c hypothetical protein partial mRNA
YIL102C	-1.69875	Saccharomyces cerevisiae S288c hypothetical protein partial mRNA
YSC84	-1.69431	Saccharomyces cerevisiae S288c Ysc84p (YSC84), partial mRNA
PNS1	-1.6919	Saccharomyces cerevisiae S288c Pns1p (PNS1), partial mRNA
YPL060C-A	-1.68887	Saccharomyces cerevisiae S288c hypothetical protein partial mRNA
REE1	-1.68488	Saccharomyces cerevisiae S288c Ree1p (REE1), partial mRNA
STF1	-1.68488	Saccharomyces cerevisiae S288c Stf1p (STF1), partial mRNA
DLD1	-1.67892	Saccharomyces cerevisiae S288c Dld1p (DLD1), partial mRNA
YHR097C	-1.67586	Saccharomyces cerevisiae S288c hypothetical protein partial mRNA
HXT4	-1.67387	Saccharomyces cerevisiae S288c hexose transporter HXT4 (HXT4), partial mRNA
PCA1	-1.67251	Saccharomyces cerevisiae S288c cation-transporting P-type ATPase PCA1 (PCA1), partial mRNA
RIP1	-1.66938	Saccharomyces cerevisiae S288c ubiquinol--cytochrome-c reductase catalytic subunit RIP1 (RIP1), partial mRNA
FLO9	-1.66454	Saccharomyces cerevisiae S288c flocculin FLO9 (FLO9), partial mRNA
snR47	-1.66074	Saccharomyces cerevisiae S288c SNR47 snoRNA
LSB6	-1.65282	Saccharomyces cerevisiae S288c 1-phosphatidylinositol 4-kinase LSB6 (LSB6), partial mRNA
USV1	-1.6528	Saccharomyces cerevisiae S288c Usv1p (USV1), partial mRNA
NTH2	-1.65214	Saccharomyces cerevisiae S288c alpha,alpha-trehalase NTH2 (NTH2), partial mRNA
PET9	-1.65168	Saccharomyces cerevisiae S288c ADP/ATP carrier protein PET9 (PET9), partial mRNA
LSC2	-1.65067	Saccharomyces cerevisiae S288c succinate--CoA ligase (GDP-forming) subunit beta (LSC2), partial mRNA
SDH8	-1.64971	Saccharomyces cerevisiae S288c Sdh8p (SDH8), partial mRNA
PYC1	-1.64696	Saccharomyces cerevisiae S288c pyruvate carboxylase 1 (PYC1), partial mRNA
YGR266W	-1.64537	Saccharomyces cerevisiae S288c hypothetical protein partial mRNA
SPG1	-1.6446	Saccharomyces cerevisiae S288c Spg1p (SPG1), partial mRNA
HXT9	-1.64406	Saccharomyces cerevisiae S288c hexose transporter HXT9 (HXT9), partial mRNA
VID30	-1.64358	Saccharomyces cerevisiae S288c glucose-induced degradation complex subunit VID30 (VID30), partial mRNA
STB2	-1.64312	Saccharomyces cerevisiae S288c Stb2p (STB2), partial mRNA
HPA2	-1.6428	Saccharomyces cerevisiae S288c Hpa2p (HPA2), partial mRNA
SET4	-1.64057	Saccharomyces cerevisiae S288c Set4p (SET4), partial mRNA
GTO3	-1.64038	Saccharomyces cerevisiae S288c Gto3p (GTO3), partial mRNA
UBP11	-1.63896	Saccharomyces cerevisiae S288c ubiquitin-specific protease UBP11 (UBP11), partial mRNA
IGD1	-1.63889	Saccharomyces cerevisiae S288c Igd1p (IGD1), partial mRNA
DBP1	-1.63463	Saccharomyces cerevisiae S288c putative DEAD-box ATP-dependent RNA helicase DBP1 (DBP1), partial mRNA
XBP1	-1.63308	Saccharomyces cerevisiae S288c Xbp1p (XBP1), partial mRNA
IRC10	-1.62711	Saccharomyces cerevisiae S288c Irc10p (IRC10), partial mRNA
EIS1	-1.62684	Saccharomyces cerevisiae S288c Eis1p (EIS1), partial mRNA
YHL008C	-1.6264	Saccharomyces cerevisiae S288c hypothetical protein partial mRNA
PGM2	-1.62579	Saccharomyces cerevisiae S288c phosphoglucomutase PGM2 (PGM2), partial mRNA
OSW1	-1.62221	Saccharomyces cerevisiae S288c Osw1p (OSW1), partial mRNA
COS111	-1.61988	Saccharomyces cerevisiae S288c Cos111p (COS111), partial mRNA
RPM2	-1.61544	Saccharomyces cerevisiae S288c Rpm2p (RPM2), partial mRNA
YMR196W	-1.61524	Saccharomyces cerevisiae S288c hypothetical protein partial mRNA
TEC1	-1.61524	Saccharomyces cerevisiae S288c Tec1p (TEC1), partial mRNA
YCL042W	-1.61399	Saccharomyces cerevisiae S288c hypothetical protein partial mRNA
ENA1	-1.61325	Saccharomyces cerevisiae S288c Na(+)/Li(+)-exporting P-type ATPase ENA1 (ENA1), partial mRNA
FPK1	-1.61226	Saccharomyces cerevisiae S288c serine/threonine protein kinase FPK1 (FPK1), partial mRNA
HPF1	-1.61047	Saccharomyces cerevisiae S288c Hpf1p (HPF1), partial mRNA
RFX1	-1.60882	Saccharomyces cerevisiae S288c Rfx1p (RFX1), partial mRNA
ECM23	-1.60822	Saccharomyces cerevisiae S288c Ecm23p (ECM23), partial mRNA
NIS1	-1.608	Saccharomyces cerevisiae S288c Nis1p (NIS1), partial mRNA
ECM4	-1.60635	Saccharomyces cerevisiae S288c Ecm4p (ECM4), partial mRNA
CMR3	-1.60578	Saccharomyces cerevisiae S288c Cmr3p (CMR3), partial mRNA
YIL055C	-1.60403	Saccharomyces cerevisiae S288c hypothetical protein partial mRNA
YCR100C	-1.60173	Saccharomyces cerevisiae S288c hypothetical protein partial mRNA
APE3	-1.59616	Saccharomyces cerevisiae S288c Ape3p (APE3), partial mRNA
AZF1	-1.59572	Saccharomyces cerevisiae S288c Azf1p (AZF1), partial mRNA
NUM1	-1.59551	Saccharomyces cerevisiae S288c Num1p (NUM1), partial mRNA
INH1	-1.59333	Saccharomyces cerevisiae S288c Inh1p (INH1), partial mRNA
OAF1	-1.59297	Saccharomyces cerevisiae S288c oleate-activated transcription factor OAF1 (OAF1), partial mRNA
MSN1	-1.59262	Saccharomyces cerevisiae S288c Msn1p (MSN1), partial mRNA
CAR1	-1.58919	Saccharomyces cerevisiae S288c arginase (CAR1), partial mRNA
YJL144W	-1.58385	Saccharomyces cerevisiae S288c hypothetical protein partial mRNA
PPZ2	-1.57808	Saccharomyces cerevisiae S288c Ppz2p (PPZ2), partial mRNA
PSP1	-1.57738	Saccharomyces cerevisiae S288c Psp1p (PSP1), partial mRNA
YFL051C	-1.57698	Saccharomyces cerevisiae S288c hypothetical protein partial mRNA
GSY2	-1.57639	Saccharomyces cerevisiae S288c glycogen (starch) synthase GSY2 (GSY2), partial mRNA
SAP155	-1.57127	Saccharomyces cerevisiae S288c Sap155p (SAP155), partial mRNA
YHR131C	-1.57123	Saccharomyces cerevisiae S288c hypothetical protein partial mRNA
MED2	-1.56952	Saccharomyces cerevisiae S288c Med2p (MED2), partial mRNA
POR1	-1.56928	Saccharomyces cerevisiae S288c porin POR1 (POR1), partial mRNA
COX6	-1.56762	Saccharomyces cerevisiae S288c cytochrome c oxidase subunit VI (COX6), partial mRNA
YDR338C	-1.56687	Saccharomyces cerevisiae S288c hypothetical protein partial mRNA
DSC3	-1.56627	Saccharomyces cerevisiae S288c Dsc3p (DSC3), partial mRNA
PUF2	-1.56602	Saccharomyces cerevisiae S288c Puf2p (PUF2), partial mRNA
ALD6	-1.5658	Saccharomyces cerevisiae S288c aldehyde dehydrogenase (NADP(+)) ALD6 (ALD6), partial mRNA
RSB1	-1.56333	Saccharomyces cerevisiae S288c phospholipid-translocating ATPase RSB1 (RSB1), partial mRNA
FAS1	-1.56231	Saccharomyces cerevisiae S288c tetrafunctional fatty acid synthase subunit FAS1 (FAS1), partial mRNA
VPS36	-1.56082	Saccharomyces cerevisiae S288c ESCRT-II subunit protein VPS36 (VPS36), partial mRNA
SFK1	-1.56026	Saccharomyces cerevisiae S288c Sfk1p (SFK1), partial mRNA
YGR161W-C	-1.55941	Saccharomyces cerevisiae S288c hypothetical protein partial mRNA
PRM10	-1.55936	Saccharomyces cerevisiae S288c pheromone-regulated protein PRM10 (PRM10), partial mRNA
YGR153W	-1.5588	Saccharomyces cerevisiae S288c hypothetical protein partial mRNA
MSN4	-1.55748	Saccharomyces cerevisiae S288c stress-responsive transcriptional activator MSN4 (MSN4), partial mRNA
PYK2	-1.55538	Saccharomyces cerevisiae S288c pyruvate kinase PYK2 (PYK2), partial mRNA
YNK1	-1.55054	Saccharomyces cerevisiae S288c nucleoside diphosphate kinase (YNK1), partial mRNA
CYC7	-1.54554	Saccharomyces cerevisiae S288c cytochrome c isoform 2 (CYC7), partial mRNA
TOS8	-1.54001	Saccharomyces cerevisiae S288c Tos8p (TOS8), partial mRNA
YKL096C-B	-1.5395	Saccharomyces cerevisiae S288c hypothetical protein partial mRNA
SOL1	-1.53735	Saccharomyces cerevisiae S288c Sol1p (SOL1), partial mRNA
FBP1	-1.53428	Saccharomyces cerevisiae S288c fructose 1,6-bisphosphate 1-phosphatase (FBP1), partial mRNA
DOG2	-1.53304	Saccharomyces cerevisiae S288c Dog2p (DOG2), partial mRNA
CAF120	-1.53271	Saccharomyces cerevisiae S288c Caf120p (CAF120), partial mRNA
PDH1	-1.53194	Saccharomyces cerevisiae S288c putative 2-methylcitrate dehydratase (PDH1), partial mRNA
OSH2	-1.53129	Saccharomyces cerevisiae S288c oxysterol-binding protein related protein OSH2 (OSH2), partial mRNA
PHR1	-1.53059	Saccharomyces cerevisiae S288c deoxyribodipyrimidine photo-lyase PHR1 (PHR1), partial mRNA
RMD5	-1.52977	Saccharomyces cerevisiae S288c ubiquitin-protein ligase RMD5 (RMD5), partial mRNA
GPI12	-1.52754	Saccharomyces cerevisiae S288c N-acetylglucosaminylphosphatidylinositol deacetylase (GPI12), partial mRNA
YOR019W	-1.5251	Saccharomyces cerevisiae S288c hypothetical protein partial mRNA
FAS2	-1.5248	Saccharomyces cerevisiae S288c trifunctional fatty acid synthase subunit FAS2 (FAS2), partial mRNA
GPM2	-1.52424	Saccharomyces cerevisiae S288c phosphoglycerate mutase family protein GPM2 (GPM2), partial mRNA
FYV10	-1.52327	Saccharomyces cerevisiae S288c glucose-induced degradation complex subunit FYV10 (FYV10), partial mRNA
SLM3	-1.52155	Saccharomyces cerevisiae S288c tRNA-5-taurinomethyluridine 2-sulfurtransferase (SLM3), partial mRNA
OPI10	-1.52125	Saccharomyces cerevisiae S288c Opi10p (OPI10), partial mRNA
SAC6	-1.51955	Saccharomyces cerevisiae S288c fimbrin (SAC6), partial mRNA
SPO11	-1.51904	Saccharomyces cerevisiae S288c Spo11p (SPO11), partial mRNA
NCE102	-1.51879	Saccharomyces cerevisiae S288c Nce102p (NCE102), partial mRNA
PDR10	-1.51706	Saccharomyces cerevisiae S288c ATP-binding cassette multidrug transporter PDR10 (PDR10), partial mRNA
GGA1	-1.51635	Saccharomyces cerevisiae S288c Gga1p (GGA1), partial mRNA
YOL014W	-1.5148	Saccharomyces cerevisiae S288c hypothetical protein partial mRNA
YJL047C-A	-1.51244	Saccharomyces cerevisiae S288c hypothetical protein partial mRNA
QCR7	-1.51153	Saccharomyces cerevisiae S288c ubiquinol--cytochrome-c reductase subunit 7 (QCR7), partial mRNA
COX4	-1.50884	Saccharomyces cerevisiae S288c cytochrome c oxidase subunit IV (COX4), partial mRNA
LEU5	-1.50682	Saccharomyces cerevisiae S288c coenzyme A transporter (LEU5), partial mRNA
MSC3	-1.5067	Saccharomyces cerevisiae S288c Msc3p (MSC3), partial mRNA
SSA4	-1.50653	Saccharomyces cerevisiae S288c Hsp70 family chaperone SSA4 (SSA4), partial mRNA
YHR210C	-1.50483	Saccharomyces cerevisiae S288c aldose 1-epimerase superfamily protein partial mRNA
YCR102C	-1.50448	Saccharomyces cerevisiae S288c hypothetical protein partial mRNA
MPH2	-1.50293	Saccharomyces cerevisiae S288c Mph2p (MPH2), partial mRNA
YMR084W	-1.50011	Saccharomyces cerevisiae S288c hypothetical protein partial mRNA
YIL105W-A	-1.49524	Saccharomyces cerevisiae S288c hypothetical protein partial mRNA

## Sheet: Table S5 
Table S5. Differentially expressed genes involved in related pathway.
Pathway		Differentially expressed genes
Ribosome		851419_RPL35B, 851427_RPP1B, 852852_RPL24A, 854741_RPS24B, 852479_RPS6B, 853557_RPL43B, 852686_RPS26A, 855628_RPS7B, 852082_RPL27B, 855655_RPL16B, 852111_RPL37B, 854354_RPS30B, 853250_RPL39, 855972_RPL5, 853700_RPS27A, 852922_RPL26B, 852754_RPS2, 854029_RPL18A, 856805_RPS24A, 853349_MRPL49, 850737_RPS0B, 850750_RPL22A, 854489_RPL20B, 853674_RPL17A, 851122_RPL31B, 853128_RPS0A, 853305_RPS21B, 8513…
RNA polymerase		854518_RPA43, 853713_RPC25, 852810_RPB9, 856317_RPO26, 852451_RPB5, 855609_RPC19, 851615_RPC11, 855473_RPA49, 856547_RPC10, 854385_RPB10, 851404_RPC53, 856226_RPC40, 854399_RPB8, 853526_RPA12
Starch and sucrose metabolism		853214_IMA5, 856705_GLC3, 855131_PGM2, 852495_PGI1, 851646_TPS2, 850962_GSY2, 853235_IMA4, 852286_NTH2, 850569_GSY1, 853204_IMA1, 854872_TSL1, 856314_GDB1, 850614_HXK1, 850315_YCL042W, 850492_ZNF1, 853209_MAL12, 854008_IMA2, 856289_GPH1, 852128_EMI2, 850317_GLK1, 856137_ATH1, 854635_IMA3
Galactose metabolism		853214_IMA5, 855131_PGM2, 853235_IMA4, 853204_IMA1, 850614_HXK1, 850315_YCL042W, 850492_ZNF1, 853209_MAL12, 856617_YHR210C, 854008_IMA2, 852128_EMI2, 850317_GLK1, 854635_IMA3
Pyrimidine metabolism		856548_DCD1, 853798_YNK1, 853532_HAM1, 854518_RPA43, 853713_RPC25, 854848_DCG1, 852810_RPB9, 856317_RPO26, 852451_RPB5, 855609_RPC19, 851615_RPC11, 855473_RPA49, 856547_RPC10, 851583_DAS2, 852554_DUT1, 851146_TDA5, 854385_RPB10, 853500_POL32, 853567_URA8, 851404_RPC53, 856226_RPC40, 854399_RPB8, 853526_RPA12, 852241_URA7
Purine metabolism		853798_YNK1, 853532_HAM1, 854529_PYK2, 854518_RPA43, 853713_RPC25, 855131_PGM2, 852810_RPB9, 855581_AAH1, 856317_RPO26, 852451_RPB5, 856608_PPX1, 855609_RPC19, 851615_RPC11, 855473_RPA49, 856547_RPC10, 851388_FAP7, 854385_RPB10, 853500_POL32, 851404_RPC53, 855525_SLZ1, 856226_RPC40, 855346_ADE4, 854399_RPB8, 853526_RPA12
Histidine metabolism		850581_HIS2, 854556_ALD4, 856804_ALD5, 852550_HIS7, 854690_HIS5, 856044_ALD6
Arginine and proline metabolism		854556_ALD4, 856804_ALD5, 853755_AAT1, 855993_CAR1, 856044_ALD6, 851158_CAR2

## Sheet: Table S6
Table S6. Differential metabolites.
VIP	Name	CompMW	Time	T.test	Log2 (Fold change (B/A) )*
1.58	Kynurenine	208.085	1.98	0.002	1.1
1.57	4-formyl Indole	145.053	1.96	0.002	1.08
1.309	Kynurenic acid	189.043	3.49	0.018	0.83
1.756	D-Mannitol	182.08	1.47	0	0.49
1.308	N-Acetyl-DL-tryptophan	246.101	4.02	0.018	0.43
1.498	1-Palmitoyl-2-linoleoyl PE	715.515	14.3	0.004	0.43
1.379	Succinylacetone	158.059	3.79	0.011	0.38
1.487	PS(18:1(9Z)/0:0)	523.292	7.94	0.004	0.36
1.91	L-Glutamine	146.07	0.85	0	0.34
1.432	3-methyl-4-pentenoic acid	114.069	3.79	0.007	0.33
1.396	Indole	117.058	3.39	0.009	0.31
1.634	Pyroglutamic acid	129.043	0.94	0.001	0.3
1.509	L-Tryptophan	204.09	3.39	0.003	0.28
1.26	2-Isopropylmalic acid	176.069	3.6	0.024	0.19
1.561	Orotidine	288.06	0.97	0.002	0.16
1.201	L-Histidine	155.07	0.81	0.034	0.13
1.399	D-Arabinono-1,4-lactone	148.038	1.31	0.009	-0.26
1.236	Pyridoxal Phosphate	247.025	1.22	0.028	-0.29
1.327	Carnosine	226.107	0.79	0.015	-0.3
1.459	L-Lysine	146.106	0.8	0.005	-0.31
1.235	MAM2201 N-(4-hydroxypentyl) metabolite	389.18	3.52	0.028	-0.31
1.784	Dimethylglycine	103.064	0.86	0	-0.39
1.587	L-Glutamate	147.054	0.86	0.001	-0.39
1.273	Pyruvate	88.0165	0.89	0.022	-0.4
1.774	Glutathione	307.085	1.22	0	-0.4
1.176	(4R)-4-Hydroxy-L-glutamic acid	163.049	0.87	0.039	-0.41
1.277	PI(18:2(9Z,12Z)/0:0)	596.297	7.78	0.022	-0.42
1.787	Ubiquinone-1	250.121	5.63	0	-0.44
1.461	Isopalmitic acid	256.241	7.65	0.005	-0.44
1.292	PE(16:0/0:0)	453.286	7.87	0.02	-0.49
1.741	S-Adenosylhomocysteine	384.122	1.23	0	-0.52
1.24	Succinic acid semialdehyde	102.032	2.15	0.027	-0.54
1.626	1-heptadecanoyl-sn-glycero-3-phosphocholine	509.349	9.69	0.001	-0.54
1.79	Leu-Ala-OH	310.117	2.02	0	-0.67
1.495	Trans-4-Hydroxy-L-proline	131.059	1.34	0.004	-0.75
1.28	Asp-Phe methyl ester	294.122	3.76	0.021	-0.81
1.733	Saccharopine	276.133	0.85	0	-0.87
1.263	Adenylosuccinate	463.074	1.26	0.024	-0.95
1.546	PC(14:0/0:0)	467.302	8.42	0.002	-1.13
1.674	γ-Glu-Cys	250.063	4.05	0	-1.28
1.201	Glycerophospho-N-Arachidonoyl Ethanolamine	501.286	5.9	0.034	-4.98
* The log2 (B/A), positive number indicates that B is increasing relative to A, negative number indicates that B is decreasing relative to A. A represents YS59-pY16 (control strain) and B represents YS59-409 (low-ethanol-production strain).

## Sheet: Table S7
Table S7. Extraction of key genes by Cytoscape (MCODE plugin).
Cluster	Score	Nodes	Edges	Seed gene
1	40	40	779	RPL22B
2	11	12	60	REX4
3	5	5	10	IMA1
4	4	4	6	YNL195C
5	3	3	3	SOR2
6	3	3	3	YNL194C
7	3	3	3	HXT2
8	3	3	3	-
9	3	3	3	RGI2
10	3	3	3	AQY3
